# Supplementary material for: Landscape of prognosis and immunotherapy responsiveness under tumor glycosylation-related lncRNA patterns in breast cancer
Source: Front Immunol. 2022 Sep 15;13:989928. doi: 10.3389/fimmu.2022.989928 (PMC9520571; doi:10.3389/fimmu.2022.989928)
Supplement: Supplementary file 2 [file DataSheet_2.xlsx]

## Sheet: Table S1
Table S1. The primer sequences used for qRT-PCR
Gene	Forward Primer	Reverse Primer
PD-1	CCAGGATGGTTCTTAGACTCCC	TTTAGCACGAAGCTCTCCGAT
PD-L1	TGGCATTTGCTGAACGCATTT	TGCAGCCAGGTCTAATTGTTTT
CTLA4	CATGATGGGGAATGAGTTGACC	TCAGTCCTTGGATAGTGAGGTTC
MIR4435-2HG	GACTCTCCTACTGGTGCTTGGT	CACTGCCTGGTGAGCCTGTT
ARG1	GTGGAAACTTGCATGGACAAC	AATCCTGGCACATCGGGAATC
INOS	AGGGACAAGCCTACCCCTC	CTCATCTCCCGTCAGTTGGT
GAPDH	GGAGCGAGATCCCTCCAAAAT	GGCTGTTGTCATACTTCTCATGG

## Sheet: Table S2
Table S2. List of 169 GT genes used in unsupervised hierarchical clustering analysis of 74 PDX
HGNC ID (gene)	Approved symbol	Approved name	Previous symbols	Synonyms	Chromosome
Fucosyltransferases (FUT)
https://www.genenames.org/data/genegroup/#!/group/434
HGNC:4012	FUT1	fucosyltransferase 1 (H blood group)	H,HSC		19q13.33
HGNC:4013	FUT2	fucosyltransferase 2	SE	sej,Se2,SEC2	19q13.33
HGNC:4014	FUT3	fucosyltransferase 3 (Lewis blood group)	LE	CD174	19p13.3
HGNC:4015	FUT4	fucosyltransferase 4	CD15,FCT3A,ELFT	FUC-TIV	11q21
HGNC:4016	FUT5	fucosyltransferase 5		FUC-TV	19p13.3
HGNC:4017	FUT6	fucosyltransferase 6		FT1A,FCT3A,FucT-VI,FLJ40754	19p13.3
HGNC:4018	FUT7	fucosyltransferase 7			9q34.3
HGNC:4019	FUT8	fucosyltransferase 8			14q23.3
HGNC:4020	FUT9	fucosyltransferase 9		Fuc-TIX	6q16.1
HGNC:19234	FUT10	fucosyltransferase 10			8p12
HGNC:19233	FUT11	fucosyltransferase 11		MGC33202	10q22.2
HGNC:14988	POFUT1	protein O-fucosyltransferase 1		O-FUT,O-Fuc-T,KIAA0180,FUT12	20q11.21
HGNC:14683	POFUT2	protein O-fucosyltransferase 2	C21orf80	KIAA0958,FUT13	21q22.3
Sialyltransferases
https://www.genenames.org/data/genegroup/#!/group/438
HGNC:10862	ST3GAL1	ST3 beta-galactoside alpha-2,3-sialyltransferase 1	SIAT4A	ST3O,SIATFL,ST3GalA.1	8q24.22
HGNC:10863	ST3GAL2	ST3 beta-galactoside alpha-2,3-sialyltransferase 2	SIAT4B	ST3GALII,ST3GalA.2	16q22.1
HGNC:10866	ST3GAL3	ST3 beta-galactoside alpha-2,3-sialyltransferase 3	SIAT6,MRT12		1p34.1
HGNC:10864	ST3GAL4	ST3 beta-galactoside alpha-2,3-sialyltransferase 4	CGS23,SIAT4,NANTA3,SIAT4C	STZ,SAT3,FLJ11867	11q24.2
HGNC:10872	ST3GAL5	ST3 beta-galactoside alpha-2,3-sialyltransferase 5	SIAT9	ST3GalV,SIATGM3S	2p11.2
HGNC:18080	ST3GAL6	ST3 beta-galactoside alpha-2,3-sialyltransferase 6	SIAT10	ST3GALVI	3q12.1
HGNC:23614	ST6GALNAC1	ST6 N-acetylgalactosaminide alpha-2,6-sialyltransferase 1	SIAT7A	ST6GalNAcI	17q25.1
HGNC:10867	ST6GALNAC2	ST6 N-acetylgalactosaminide alpha-2,6-sialyltransferase 2	SIAT7,SIAT7B,SIATL1	ST6GalNAII,STHM	17q25.1
HGNC:19343	ST6GALNAC3	ST6 N-acetylgalactosaminide alpha-2,6-sialyltransferase 3	SIAT7C		1p31.1
HGNC:17846	ST6GALNAC4	ST6 N-acetylgalactosaminide alpha-2,6-sialyltransferase 4	SIAT7D	ST6GALNACIV,SIAT3C	9q34.11
HGNC:19342	ST6GALNAC5	ST6 N-acetylgalactosaminide alpha-2,6-sialyltransferase 5	SIAT7E	MGC3184,ST6GalNAcV	1p31.1
HGNC:23364	ST6GALNAC6	ST6 N-acetylgalactosaminide alpha-2,6-sialyltransferase 6	SIAT7F	ST6GALNACVI	9q34.11
HGNC:10860	ST6GAL1	ST6 beta-galactoside alpha-2,6-sialyltransferase 1	SIAT1		3q27.3
HGNC:10861	ST6GAL2	ST6 beta-galactoside alpha-2,6-sialyltransferase 2	SIAT2	KIAA1877,St6gal2,St6GalII	2q12.3
HGNC:10869	ST8SIA1	ST8 alpha-N-acetyl-neuraminide alpha-2,8-sialyltransferase 1	SIAT8,SIAT8A		12p12.1
HGNC:10870	ST8SIA2	ST8 alpha-N-acetyl-neuraminide alpha-2,8-sialyltransferase 2	SIAT8B	STX,ST8SIA-II,HsT19690	15q26.1
HGNC:14269	ST8SIA3	ST8 alpha-N-acetyl-neuraminide alpha-2,8-sialyltransferase 3	SIAT8C		18q21.31
HGNC:10871	ST8SIA4	ST8 alpha-N-acetyl-neuraminide alpha-2,8-sialyltransferase 4	SIAT8D	PST,PST1	5q21.1
HGNC:17827	ST8SIA5	ST8 alpha-N-acetyl-neuraminide alpha-2,8-sialyltransferase 5	SIAT8E		18q21.1
HGNC:23317	ST8SIA6	ST8 alpha-N-acetyl-neuraminide alpha-2,8-sialyltransferase 6	SIAT8F		10p12.33
Polypeptide N-acetylgalactosaminyltransferases (GALNT)
https://www.genenames.org/data/genegroup/#!/group/433
HGNC:33844	GALNTL6	polypeptide N-acetylgalactosaminyltransferase like 6		GALNT17,GalNAc-T6L	4q34.1
HGNC:4123	GALNT1	polypeptide N-acetylgalactosaminyltransferase 1		GalNAc-T1	18q12.2
HGNC:4124	GALNT2	polypeptide N-acetylgalactosaminyltransferase 2		GalNAc-T2	1q42.13
HGNC:4125	GALNT3	polypeptide N-acetylgalactosaminyltransferase 3		GalNAc-T3,HHS,HFTC	2q24.3
HGNC:4126	GALNT4	polypeptide N-acetylgalactosaminyltransferase 4		GalNAc-T4	12q21.33
HGNC:4127	GALNT5	polypeptide N-acetylgalactosaminyltransferase 5		GalNAc-T5	2q24.1
HGNC:4128	GALNT6	polypeptide N-acetylgalactosaminyltransferase 6		GalNAc-T6	12q13.13
HGNC:4129	GALNT7	polypeptide N-acetylgalactosaminyltransferase 7		GALNAC-T7	4q34.1
HGNC:4130	GALNT8	polypeptide N-acetylgalactosaminyltransferase 8		GALNAC-T8	12p13.32
HGNC:4131	GALNT9	polypeptide N-acetylgalactosaminyltransferase 9		GALNAC-T9	12q24.33
HGNC:19873	GALNT10	polypeptide N-acetylgalactosaminyltransferase 10		GalNAc-T10	5q33.2
HGNC:19875	GALNT11	polypeptide N-acetylgalactosaminyltransferase 11		GalNAc-T11	7q36.1
HGNC:19877	GALNT12	polypeptide N-acetylgalactosaminyltransferase 12		GalNAc-T12	9q22.33
HGNC:23242	GALNT13	polypeptide N-acetylgalactosaminyltransferase 13		KIAA1918,GalNAc-T13	2q23.3-q24.1
HGNC:22946	GALNT14	polypeptide N-acetylgalactosaminyltransferase 14		GalNac-T10,FLJ12691,GalNac-T14	2p23.1
HGNC:21531	GALNT15	polypeptide N-acetylgalactosaminyltransferase 15	GALNTL2	GALNT7,pp-GalNAc-T15	3p25.1
HGNC:23233	GALNT16	polypeptide N-acetylgalactosaminyltransferase 16	GALNTL1	KIAA1130,GalNAc-T16	14q24.1
HGNC:30488	GALNT18	polypeptide N-acetylgalactosaminyltransferase 18	GALNTL4	MGC71806,GALNT15,GalNAc-T18	11p15.4
Beta 3-glycosyltransferases
https://www.genenames.org/data/genegroup/#!/group/426
HGNC:918	B3GALNT1	beta-1,3-N-acetylgalactosaminyltransferase 1 (globoside blood group)	B3GALT3	beta3Gal-T3,galT3,P1,GLOB	3q26.1
HGNC:28596	B3GALNT2	beta-1,3-N-acetylgalactosaminyltransferase 2		MGC39558	1q42.3
HGNC:916	B3GALT1	beta-1,3-galactosyltransferase 1		beta3Gal-T1	2q24.3
HGNC:917	B3GALT2	beta-1,3-galactosyltransferase 2		beta3Gal-T2	1q31.2
HGNC:919	B3GALT4	beta-1,3-galactosyltransferase 4		beta3Gal-T4,GalT4	6p21.32
HGNC:920	B3GALT5	beta-1,3-galactosyltransferase 5		beta3Gal-T5,B3GalT-V,GLCT5,B3T5	21q22.2
HGNC:17978	B3GALT6	beta-1,3-galactosyltransferase 6		beta3GalT6	1p36.33
HGNC:15629	B3GNT2	UDP-GlcNAc:betaGal beta-1,3-N-acetylglucosaminyltransferase 2	B3GNT1	B3GNT-2,BETA3GNT,B3GN-T2,B3GN-T1	2p15
HGNC:13528	B3GNT3	UDP-GlcNAc:betaGal beta-1,3-N-acetylglucosaminyltransferase 3	TMEM3	B3GN-T3,beta3Gn-T3,HP10328,B3GNT-3	19p13.11
HGNC:15683	B3GNT4	UDP-GlcNAc:betaGal beta-1,3-N-acetylglucosaminyltransferase 4		B3GN-T4,beta3Gn-T4	12q24.31
HGNC:15684	B3GNT5	UDP-GlcNAc:betaGal beta-1,3-N-acetylglucosaminyltransferase 5		B3GN-T5,beta3Gn-T5	3q27.1
HGNC:24141	B3GNT6	UDP-GlcNAc:betaGal beta-1,3-N-acetylglucosaminyltransferase 6		B3Gn-T6	11q13.5
HGNC:18811	B3GNT7	UDP-GlcNAc:betaGal beta-1,3-N-acetylglucosaminyltransferase 7		beta3GnT7	2q37.1
HGNC:24139	B3GNT8	UDP-GlcNAc:betaGal beta-1,3-N-acetylglucosaminyltransferase 8	B3GALT7	BGALT15,beta3Gn-T8	19q13.2
HGNC:28714	B3GNT9	UDP-GlcNAc:betaGal beta-1,3-N-acetylglucosaminyltransferase 9		MGC4655	16q22.1
HGNC:24337	C1GALT1	core 1 synthase, glycoprotein-N-acetylgalactosamine 3-beta-galactosyltransferase 1		C1GALT,T-synthase	7p22.1-p21.3
HGNC:6560	LFNG	LFNG O-fucosylpeptide 3-beta-N-acetylglucosaminyltransferase		SCDO3	7p22.3
HGNC:7038	MFNG	MFNG O-fucosylpeptide 3-beta-N-acetylglucosaminyltransferase			22q13.1
HGNC:9974	RFNG	RFNG O-fucosylpeptide 3-beta-N-acetylglucosaminyltransferase			17q25.3
Mannosyl-glycoprotein N-acetylglucosaminyltransferases (MGAT)
https://www.genenames.org/data/genegroup/#!/group/435
HGNC:7044	MGAT1	mannosyl (alpha-1,3-)-glycoprotein beta-1,2-N-acetylglucosaminyltransferase	MGAT,GLYT1	GNT-1,GLCNAC-TI,GnTI	5q35.3
HGNC:7045	MGAT2	mannosyl (alpha-1,6-)-glycoprotein beta-1,2-N-acetylglucosaminyltransferase		GNT-II	14q21.3
HGNC:7046	MGAT3	mannosyl (beta-1,4-)-glycoprotein beta-1,4-N-acetylglucosaminyltransferase		GNT-III	22q13.1
HGNC:7047	MGAT4A	alpha-1,3-mannosyl-glycoprotein 4-beta-N-acetylglucosaminyltransferase A		GnT-Iva,GnT-4a	2q11.2
HGNC:7048	MGAT4B	alpha-1,3-mannosyl-glycoprotein 4-beta-N-acetylglucosaminyltransferase B		GnT-Ivb	5q35.3
HGNC:30871	MGAT4C	MGAT4 family member C		HGNT-IV-H	12q21.31-q21.32
HGNC:7049	MGAT5	alpha-1,6-mannosylglycoprotein 6-beta-N-acetylglucosaminyltransferase		GNT-V,MGAT5A	2q21.2-q21.3
HGNC:24140	MGAT5B	alpha-1,6-mannosylglycoprotein 6-beta-N-acetylglucosaminyltransferase B		GnT-IX,FLJ25132,GnT-VB	17q25.2
Beta 4-glycosyltransferases
https://www.genenames.org/data/genegroup/#!/group/425
HGNC:4117	B4GALNT1	beta-1,4-N-acetyl-galactosaminyltransferase 1	GALGT,SPG26	beta1-4GalNAc-T	12q13.3
HGNC:24136	B4GALNT2	beta-1,4-N-acetyl-galactosaminyltransferase 2	GALGT2	Sda,Cad	17q21.32
HGNC:24137	B4GALNT3	beta-1,4-N-acetyl-galactosaminyltransferase 3		B4GalNac-T3,FLJ16224,FLJ40362	12p13.33
HGNC:26315	B4GALNT4	beta-1,4-N-acetyl-galactosaminyltransferase 4		FLJ25045,NGalNAc-T1	11p15.5
HGNC:924	B4GALT1	beta-1,4-galactosyltransferase 1	GGTB2	beta4Gal-T1	9p21.1
HGNC:925	B4GALT2	beta-1,4-galactosyltransferase 2		beta4Gal-T2	1p34.1
HGNC:926	B4GALT3	beta-1,4-galactosyltransferase 3		beta4Gal-T3	1q23.3
HGNC:927	B4GALT4	beta-1,4-galactosyltransferase 4		beta4Gal-T4	3q13.32
HGNC:928	B4GALT5	beta-1,4-galactosyltransferase 5		beta4GalT-V	20q13.13
HGNC:929	B4GALT6	beta-1,4-galactosyltransferase 6		beta4GalT-VI	18q12.1
HGNC:930	B4GALT7	beta-1,4-galactosyltransferase 7		XGALT-1,beta4Gal-T7	5q35.3
HGNC:24291	CHPF	chondroitin polymerizing factor		CSS2,CHSY2	2q35
HGNC:29270	CHPF2	chondroitin polymerizing factor 2		KIAA1402,ChSy-3,CSGlcA-T	7q36.1
HGNC:17198	CHSY1	chondroitin sulfate synthase 1		KIAA0990,CSS1	15q26.3
HGNC:24293	CHSY3	chondroitin sulfate synthase 3		CSS3,CHSY-2	5q23.3
HGNC:24290	CSGALNACT1	chondroitin sulfate N-acetylgalactosaminyltransferase 1		CSGalNAcT-1,FLJ11264,ChGn	8p21.3
HGNC:24292	CSGALNACT2	chondroitin sulfate N-acetylgalactosaminyltransferase 2		GALNACT2,MGC40204,PRO0082,GALNACT-2	10q11.21
Alpha 1,4-glycosyltransferases
https://www.genenames.org/data/genegroup/#!/group/442
HGNC:18149	A4GALT	alpha 1,4-galactosyltransferase (P blood group)	P1	A14GALT,Gb3S,P(k)	22q13.2
HGNC:17968	A4GNT	alpha-1,4-N-acetylglucosaminyltransferase		alpha4GnT	3q22.3
Glucosaminyl (N-acetyl) transferases/xylosyltransferases (GCNT, XYLT)
https://www.genenames.org/data/genegroup/#!/group/441
HGNC:4203	GCNT1	glucosaminyl (N-acetyl) transferase 1	NACGT2	C2GNT,NAGCT2	9q21.13
HGNC:4204	GCNT2	glucosaminyl (N-acetyl) transferase 2 (I blood group)	NACGT1,II,GCNT5,CCAT	IGNT,NAGCT1,bA421M1.1,bA360O19.2,ULG3	6p24.3-p24.2
HGNC:4205	GCNT3	glucosaminyl (N-acetyl) transferase 3, mucin type		C2GnT-M,C2/4GnT,C2GnT2	15q22.2
HGNC:17973	GCNT4	glucosaminyl (N-acetyl) transferase 4	LINC01336	C2GNT3	5q13.3
HGNC:16099	GCNT7	glucosaminyl (N-acetyl) transferase family member 7	C20orf105	dJ1153D9.2	20q13.31
HGNC:15516	XYLT1	xylosyltransferase 1		XT-I,PXYLT1	16p12.3
HGNC:15517	XYLT2	xylosyltransferase 2		XT-II,PXYLT2	17q21.33
Glycosyltransferase family 8
https://www.genenames.org/data/genegroup/#!/group/436
HGNC:24870	GLT8D1	glycosyltransferase 8 domain containing 1		AD-017,FLJ14611	3p21.1
HGNC:24890	GLT8D2	glycosyltransferase 8 domain containing 2		FLJ31494	12q23.3
HGNC:27482	GXYLT1	glucoside xylosyltransferase 1	GLT8D3	FLJ43151	12q12
HGNC:33383	GXYLT2	glucoside xylosyltransferase 2	GLT8D4		3p13
HGNC:4699	GYG1	glycogenin 1	GYG		3q24
HGNC:4700	GYG2	glycogenin 2		GN-2	Xp22.33
HGNC:26639	XXYLT1	xyloside xylosyltransferase 1	C3orf21	FLJ35155	3q29
O-linked N-acetylglucosaminyltransferases
https://www.genenames.org/data/genegroup/#!/group/446
HGNC:28526	EOGT	EGF domain specific O-linked N-acetylglucosamine transferase	C3orf64	AER61,FLJ33770	3p14.1
HGNC:8127	OGT	O-linked N-acetylglucosamine (GlcNAc) transferase		O-GLCNAC,HRNT1,MGC22921,FLJ23071,OGT1	Xq13.1
HGNC:19139	POMGNT1	protein O-linked mannose N-acetylglucosaminyltransferase 1 (beta 1,2-)	MEB	FLJ20277,MGAT1.2,LGMD2O	1p34.1
HGNC:25902	POMGNT2	protein O-linked mannose N-acetylglucosaminyltransferase 2 (beta 1,4-)	C3orf39,GTDC2	FLJ14566,AGO61	3p22.1
Glycosyltransferase family 6
https://www.genenames.org/data/genegroup/#!/group/429
HGNC:79	ABO	ABO, alpha 1-3-N-acetylgalactosaminyltransferase and alpha 1-3-galactosyltransferase		A3GALNT, A3GALT1	9q34.2
HGNC:20460	GBGT1	globoside alpha-1,3-N-acetylgalactosaminyltransferase 1 (FORS blood group)		UDP-GalNAc, A3GALNT, MGC44848, FS	9q34.2
Glycosyltransferases group 1 domain containing
https://www.genenames.org/data/genegroup/#!/group/427
HGNC:18294	ALG1	ALG1 chitobiosyldiphosphodolichol beta-mannosyltransferase		HMT-1, HMAT1, CDG1K, Mat-1	16p13.3
HGNC:33721	ALG1L	ALG1 chitobiosyldiphosphodolichol beta-mannosyltransferase like		ALG1L1	3q21.2
HGNC:37258	ALG1L2	ALG1 chitobiosyldiphosphodolichol beta-mannosyltransferase like 2			3q22.1
HGNC:23159	ALG2	ALG2 alpha-1,3/1,6-mannosyltransferase		CDGli, FLJ14511, hALPG2, NET38, CDG1l	9q22.33
HGNC:32456	ALG11	ALG11 alpha-1,2-mannosyltransferase		KIAA0266, CDG1P	13q14.3
HGNC:26483	GLT1D1	glycosyltransferase 1 domain containing 1		FLJ31978	12q24.33
HGNC:20887	GTDC1	glycosyltransferase like domain containing 1		FLJ11753, Hmat-Xa	2q22.3
HGNC:4706	GYS1	glycogen synthase 1	GYS	GSY	19q13.33
HGNC:4707	GYS2	glycogen synthase 2			12p12.1
HGNC:8957	PIGA	phosphatidylinositol glycan anchor biosynthesis class A		GPI3	Xp22.2
Alpha 1,2-glucosyltransferases
https://www.genenames.org/data/genegroup/#!/group/448
HGNC:23162	ALG10	ALG10 alpha-1,2-glucosyltransferase		FLJ14751, DIE2, ALG10A	12p11.1
HGNC:31088	ALG10B	ALG10 alpha-1,2-glucosyltransferase B		KCR1	12q12
Alpha 1,3-glucosyltransferases
https://www.genenames.org/data/genegroup/#!/group/447
HGNC:23157	ALG6	ALG6 alpha-1,3-glucosyltransferase			1p31.3
HGNC:23161	ALG8	ALG8 alpha-1,3-glucosyltransferase		MGC2840	11q14.1
Dolichol D-mannosyl phosphate dependent mannosyltransferases
https://www.genenames.org/data/genegroup/#!/group/430
HGNC:23056	ALG3	ALG3 alpha-1,3- mannosyltransferase		NOT56L, Not56, CDGS4, D16Ertd36e	3q27.1
HGNC:215672	ALG9	ALG9 alpha-1,2-mannosyltransferase	DIBD1		11q23.1
HGNC:19358	ALG12	ALG12 alpha-1,6-mannosyltransferase		ECM39, CDG1G	22q13.33
HGNC:8959	PIGB	phosphatidylinositol glycan anchor biosynthesis class B			15q21.3
HGNC:18858	PIGM	phosphatidylinositol glycan anchor biosynthesis class M		GPI-MT-I	1q23.2
HGNC:26031	PIGV	phosphatidylinositol glycan anchor biosynthesis class V		FLJ20477	1p36.11
HGNC:30596	PIGZ	phosphatidylinositol glycan anchor biosynthesis class Z		FLJ12768, MGC52163, SMP3	3q29
HGNC:9202	POMT1	protein O-mannosyltransferase 1		LGMD2K	9q34.13
HGNC:19743	POMT2	protein O-mannosyltransferase 2		LGMD2N	14q24.3
Glycosyltansferase family 2
https://www.genenames.org/data/genegroup/#!/group/428
HGNC:20266	ALG5	ALG5 dolichol-phosphate beta-glucosyltransferase		bA421P11.2	13q13.3
HGNC:21727	B3GNTL1	UDP
HGNC:3005	DPM1	dolichyl-phosphate mannosyltransferase subunit 1, catalytic		MPDS, CDGIE	20q13.13
HGNC:4818	HAS1	hyaluronan synthase 1	HAS		19q13.41
HGNC:4819	HAS2	hyaluronan synthase 2			8q24.13
HGNC:4820	HAS3	hyaluronan synthase 3			16q22.1
Exostosin glycosyltransferase family
https://www.genenames.org/data/genegroup/#!/group/431
HGNC:3515	EXTL1	exostosin like glycosyltransferase 1		EXTL, MGC70794	1p36.11
HGNC:3516	EXTL2	exostosin like glycosyltransferase 2			1p21.2
HGNC:3518	EXTL3	exostosin like glycosyltransferase 3		botv, REGR	8p21.1
HGNC:3512	EXT1	exostosin glycosyltransferase 1	LGCR, LGS	ttv	8q24.11
HGNC:3513	EXT2	exostosin glycosyltransferase 2		SOTV	11p11.2
Glycogen phosphorylases (PYG)
https://www.genenames.org/data/genegroup/#!/group/437
HGNC:9723	PYGB	glycogen phosphorylase B			20p11.21
HGNC:9725	PYGL	glycogen phosphorylase L		GSD6	14q22.1
HGNC:9726	PYGM	glycogen phosophorylase, muscle associated		GDS5	11q13.1
Collagen beta(1-O)galactosyltransferases
https://www.genenames.org/data/genegroup/#!/group/439
HGNC:26182	COLGALT1	collagen beta (1-O)galactosyltransferase 1	GLT25D1	FLJ22329	19p13.11
HGNC:16790	COLGALT2	collagen beta (1-O)galactosyltransferase 2	C1orf17, GLT25D2		1q25.3
UDP-glucose glycoprotein glucosyltransferases (UGGT)
https://www.genenames.org/data/genegroup/#!/group/440
HGNC:15663	UGGT1	UDP-glucose glycoprotein glucosyltransferase 1	UGCGL1	HUGT1	2q14.3
HGNC:15664	UGGT2	UDP-glucose glycoprotein glucosyltransferase 2	UGCGL2	FLJ11485, HUGT2, FLJ10873, MGC150689, MGC87276, MGC117360	13q32.1
Glycosyltransferase family 90
https://www.genenames.org/data/genegroup/#!/group/443
HGNC:19350	POGLUT2	protein O-glucosyltransferase 2	KDELC1	MGC5302, EP58	13q33.1
HGNC:28496	POGLUT3	protein O-glucosyltransferase 3	KDELC2	MGC33424	11q22.3
HGNC:22954	POGLUT1	protein O-glucosyltransferase 1	C3orf9, KTELC1	MDS010, MGC32995, 9630046K23Rik, MDSRP, hCLP46, KDELCL1, Rumi	3q13.33
STT3 oligosaccharyltransferase catalytic subunits
https://www.genenames.org/data/genegroup/#!/group/444
HGNC:6172	STT3A	STT3 oligosaccharyltransferase complex catalytic subunit A	ITM1	TMC, MGC9042, STT3-A	11q24.2
HGNC:30611	STT3B	STT3 oligosaccharyltransferase complex catalytic subunit B		SIMP, FLJ90106, STT3-B	3p23
UDP-N-acetylglucosaminyltransferase subunits
https://www.genenames.org/data/genegroup/#!/group/449
HGNC:30881	ALG13	ALG13 UDP-N-acetylglucosaminyltransferase subunit	GLT28D1, CXorf45	MDS031, YGL047W, FLJ23018, TDRD13, CDG1S	Xq23
HGNC:28287	ALG14	ALG14 UDP-N-acetylglucosaminyltransferase subunit		MGC19780	1p21.3
UDP-glucose ceramide glucosyltransferases
https://www.genenames.org/data/genegroup/#!/group/450
HGNC:12524	UGCG	UDP-glucose ceramide glucosyltransferase		GCS	9q31.3
Beta-1,3-glucuronyltransferases
https://www.genenames.org/data/genegroup/#!/group/423
HGNC:921	B3GAT1	beta-1,3-glucuronyltransferase 1	CD57, LEU7	GlcAT-P, HNK-1, NK-1	11q25
HGNC:922	B3GAT2	beta-1,3-glucuronyltransferase 2		GlcAT-S	6q13
HGNC:923	B3GAT3	beta-1,3-glucuronyltransferase 3		Glc-AT-I	11q12.3

## Sheet: Table S3
Table S3. The clinical characteristics of BC patients from the TCGA project in the training, testing and entire set.
Characteristic	Entire set (n = 1089)	Training set (n = 544)	Testing set (n = 545)
Vital status, n (%)
Alive	941 (86.4)	477 (87.7)	464 (85.1)
Dead	148 (13.6)	67 (12.3)	81 (14.9)
Age, n (%)
< 65	748 (68.6)	381 (70.0)	367 (67.3)
≥ 65	341 (31.4)	163 (30.0)	178 (32.7)
WHO-Stage, n (%)
Ⅰ	181 (16.7)	91 (16.7)	90 (16.5)
Ⅱ	619 (59.6)	317 (58.3)	302 (55.4)
Ⅲ	247 (22.7)	122 (22.4)	125 (22.9)
Ⅳ	20 (2.0)	5 (0.9)	15 (2.8)
X	11 (1.0)	4 (0.7)	7 (1.3)
Unknow	11 (1.0)	5 (0.9)	6 (1.1)
AJCC-T stage, n (%)
T1	278 (25.6)	139 (25.6)	139 (25.5)
T2	631 (57.9)	313 (57.5)	318 (58.3)
T3	137 (12.6)	73 (13.4)	64 (11.7)
T4	40 (3.6)	17 (3.1)	23 (4.3)
TX	3 (0.3)	2 (0.4)	1 (0.2)
AJCC-N stage, n (%)
N0	514 (47.0)	261 (48.0)	253 (46.4)
N1	360 (33.2)	183 (33.6)	177 (32.5)
N2	120 (10.9)	51 (9.4)	69 (12.7)
N3	76 (7.0)	41 (7.5)	35 (6.4)
NX	19 (1.9)	8 (1.5)	11 (2.0)
AJCC-M stage, n (%)
M0	906 (83.1)	455 (83.6)	451 (82.8)
M1	22 (2.0)	6 (1.1)	16 (2.9)
MX	161 (14.9)	83 (15.3)	78 (14.3)

## Sheet: Table S4
Table S4. The univariate Cox regression analysis of 13 GT-lncRNAs associated with BC prognosis.
Gene ID	HR	HR.95L	HR.95H	pvalue
LINC01615	1.13314	1.03296	1.24303	0.00813175
MIR4435-2HG	1.11981	1.02404	1.22452	0.0131057
MAPT-AS1	0.71966	0.593274	0.87297	0.000841661
TGFB2-AS1	0.871968	0.770473	0.986834	0.0300169
AL357054.4	0.762694	0.60108	0.967762	0.025769
CYTOR	1.04792	0.9979	1.10045	0.0306918
AP001207.3	1.04845	1.01611	1.08183	0.00308184
AL161719.1	1.14971	1.06236	1.24423	0.000539041
OTUD6B-AS1	1.07821	1.02371	1.1356	0.004434
AC083799.1	0.964389	0.932409	0.997466	0.0350783
AC027307.2	1.05242	0.996872	1.11107	0.0447862
AL121820.2	0.942017	0.888186	0.999111	0.0466372
LINC01016	0.894375	0.816934	0.979158	0.0157025

## Sheet: Table S5
Table S5. The details of 12 GT-lncRNAs through LASSO Cox regression analysis.
ID	futime	fustat	LINC01615	MIR4435-2HG	MAPT-AS1	TGFB2-AS1	AL357054.4	AP001207.3	AL161719.1	OTUD6B-AS1	AC083799.1	AC027307.2	AL121820.2	LINC01016
TCGA-E2-A15G	1.51781	0	0.493819	1.64565	1.19217	2.18037	0.762971	1.45757	1.23925	3.38169	20.4238	7.04645	2.33192	12.1974
TCGA-E2-A1B5	2.69589	0	0.211623	2.58696	0.0114809	0.0333709	1.49282	1.58998	0.434515	6.04738	10.3968	4.34595	3.46435	0.0489662
TCGA-EW-A2FS	4.39452	0	0.200286	4.24878	0.15045	0.0583073	1.71388	2.41429	1.51841	3.43742	23.9653	4.88405	1.62968	0.41067
TCGA-EW-A1P7	2.50685	0	1.36167	2.03742	0.0236392	1.40857	0.598423	1.3251	0	4.30232	10.3671	4.45315	2.12622	0.206684
TCGA-LL-A5YO	1.20548	0	0.502218	2.83352	0	1.1404	0.188109	16.3329	0.0687452	7.9502	7.21296	12.725	2.75104	0
TCGA-BH-A1FN	6.00548	1	0.897436	4.73214	2.04487	2.3047	0.0800333	1.28431	0.116994	6.80626	15.5175	8.23229	3.47104	0.0118658
TCGA-A7-A3RF	1.11781	0	0.751506	3.02857	0	0.105338	2.34567	0.597486	0.533392	2.83894	2.99813	9.54806	0.998915	0.027049
TCGA-E9-A1NG	2.15342	1	2.28445	6.87127	0.406344	3.1181	0.341326	0.160783	0.273401	3.59317	7.90891	2.84524	0.943185	0.239163
TCGA-D8-A1XB	1.51233	0	1.50141	2.79261	0.401689	5.87675	0.570064	1.67771	0.225224	4.43369	3.45416	5.21124	0.699285	0.456856
TCGA-A2-A0CX	4.73425	0	0.569577	3.15604	0	0.153971	0.256006	0.454137	0	3.56521	13.6088	4.19867	3.75017	0.00903709
TCGA-A8-A07F	1.58082	0	0.366118	1.57718	1.33299	10.6486	0.949765	5.23949	0.14849	3.10151	4.429	5.7106	1.99783	0.444277
TCGA-AR-A5QQ	0.882192	1	4.5967	6.73037	0.0261357	0.227902	0.263145	0.0430893	0.109906	2.39419	8.90448	4.83055	0.909973	0.0390142
TCGA-A2-A3XT	7.58904	0	1.93923	4.25943	0	0.0513227	0.157461	0.37844	0	5.13791	6.61265	3.05951	6.60877	0.00753076
TCGA-OL-A5RY	2.06027	0	0.857804	5.99109	0.0150931	1.75482	0.234459	1.54279	0.0634696	3.57855	12.2985	5.8206	4.72951	0.0193118
TCGA-A7-A26I	1.81096	0	4.57414	12.4891	0	3.21492	0.489506	9.35147	0.596308	1.81859	3.02741	3.17529	1.31658	0
TCGA-LL-A50Y	2.08767	0	1.15229	3.18383	1.63079	0	0.215799	2.79619	0.891512	2.59235	11.4894	7.70918	13.3432	2.68476
TCGA-C8-A1HO	1.0274	0	0.125356	0.683941	1.60498	0.0790694	9.07231	2.93013	0.190657	8.42868	3.62981	4.54436	0.631422	0.332594
TCGA-AR-A24L	7.85205	1	0.654831	3.22696	0.543909	0.149549	0.350991	0.751315	3.67814	4.63201	13.3121	6.70101	0.127955	1.17556
TCGA-AN-A0FX	0.0273973	0	0.51186	2.15114	0.0360249	2.51308	0.108814	14.5217	0.302984	4.01593	6.34518	8.96313	1.67238	0.103712
TCGA-A7-A13H	2.46301	0	0.525944	1.89705	3.58513	2.9857	0.631544	1.69352	0.635231	3.15558	8.60006	7.05146	3.85692	0.627088
TCGA-A8-A06N	0.003	0	0.0518617	0.531189	0.0067526	0.137392	3.32169	1.4918	8.20644	15.6245	6.18705	6.55227	0.548582	0.0374399
TCGA-E2-A150	5.30137	0	2.08804	3.31765	0.01152	1.10499	0.0596509	4.14041	0.0484437	5.72654	8.71056	3.91033	2.40656	0
TCGA-AC-A23H	0.003	0	1.02845	4.159	0.00836926	0.34057	0.0433363	0.524331	0.0703887	3.81533	9.38065	6.54437	8.45043	0.0249865
TCGA-A7-A0DC	2.48219	0	0.124157	5.77939	3.15619	0.897785	2.17838	0.715333	7.88165	8.66586	7.08005	2.32697	1.43173	3.27855
TCGA-BH-A0BA	3.10137	0	0.134633	1.36478	0.0438245	0.605065	0.769023	0.794775	0.691089	5.99235	14.0149	4.61459	1.08081	0.0093456
TCGA-EW-A1PB	1.66575	0	0.243841	9.96729	0	0.027142	1.18194	8.00552	0.0785357	4.53619	17.9424	3.81687	0.704428	0
TCGA-A2-A4S2	1.76164	0	0.624481	2.02226	0.531641	1.09079	2.6539	1.28898	0.591791	3.29872	5.48039	2.9456	2.08694	0.0933659
TCGA-A7-A0CE	2.94247	0	0.252017	1.20589	0.0386043	0.168313	0.088842	0.540991	0.324677	3.91602	4.77338	3.27595	1.68012	0.0740915
TCGA-A8-A091	2.75068	0	0.227301	1.29012	0.0201788	0.195508	1.54795	2.6171	3.73365	11.2976	2.69253	7.11244	0.195158	0.0631127
TCGA-A2-A0EV	2.65205	0	0.563141	2.55459	0.0203675	1.21362	0.164055	0.100738	0.128474	3.17732	10.9434	7.38409	2.83656	2.74068
TCGA-UL-AAZ6	1.41918	0	0.28494	3.58429	0.0412225	0.179729	1.67797	0.815551	0.216686	2.47121	12.4311	9.78012	1.55486	0.219768
TCGA-AR-A0TW	8.24384	0	0.211809	0.894861	0.108343	0.0572573	0.946343	0.487154	0.248511	3.74173	4.31072	5.51376	1.02878	0.0126023
TCGA-E2-A576	2.85753	0	0.284584	2.896	5.53339	0.251306	1.17962	5.45737	0.415517	3.92015	8.70189	11.0849	5.37548	1.04303
TCGA-A8-A07S	0.665753	0	0.418501	2.85226	0.908175	0.733261	0.656037	0.299457	0.381905	3.13745	7.21703	4.10668	2.92779	0.748853
TCGA-C8-A12P	0.980822	0	1.2938	2.91655	0.0323957	1.72632	0.0745538	10.0055	0.4541	1.19578	2.59361	2.28371	1.62923	0.0046056
TCGA-EW-A1PF	1.20274	0	0.639487	3.13976	1.5265	0.576233	0.496156	1.69959	0.458517	3.18879	4.77915	7.36344	0.34512	0.190243
TCGA-AN-A0XN	0.0273973	0	2.14987	5.36319	0.0508948	2.92168	0.131768	0.293682	0	4.78911	7.80977	4.49982	3.02719	0.103107
TCGA-E9-A1R5	0.252055	0	1.94067	2.49066	0.0090244	0.0262307	0.0726891	0.743915	1.85952	5.18139	11.8008	1.47548	0.261837	0.404137
TCGA-LL-A5YL	1.42192	0	1.19394	5.35479	0.358743	0.17379	0.343997	3.43042	0	2.93512	9.04183	7.20427	15.613	0.0918027
TCGA-AR-A2LL	5.51233	0	0.196271	0.786916	1.67174	0.09285	0.0857669	2.0364	0.89554	6.65008	10.7224	3.99282	1.23578	3.3788
TCGA-AO-A1KQ	5.15616	0	1.41673	3.52148	1.76079	0.0812379	0.836167	1.61276	0.235062	4.77044	10.119	12.7652	1.21638	13.6845
TCGA-BH-A0DI	2.49863	0	1.00732	3.9804	0.131157	4.44765	0.62883	1.62177	0.0919235	2.75633	4.47243	4.31213	1.20505	0.0839081
TCGA-D8-A1X8	2.14521	0	0.196453	2.15494	0.639473	0.20017	0.622622	2.72492	0.45508	5.33312	7.10625	4.03877	1.94102	3.58333
TCGA-A2-A0D0	5.61096	0	1.12538	13.2464	0	0.742111	0.0638663	0.475837	0.0466805	2.09957	19.4927	4.41902	0	0
TCGA-E9-A54X	1.99178	0	0.141237	0.79978	0.214546	0.801782	0.555464	0.859027	1.28887	6.66821	4.36232	15.1152	1.33391	2.24185
TCGA-A7-A0DB	2.7589	0	0.603499	2.47532	1.55842	1.3787	0.429409	1.08757	0.456512	2.85185	19.8188	3.81163	4.30117	0.181603
TCGA-C8-A26W	1.04384	0	0.331213	2.57164	0.0663466	0.361586	0.534403	0.95711	0.1395	4.22984	22.87	5.55646	1.63625	2.12227
TCGA-E2-A1IN	1.84932	0	1.90907	3.42833	1.40368	0.488749	2.05262	1.44638	0.0614869	4.91847	9.01374	4.95017	0.890899	0.720276
TCGA-GM-A2DK	7.24658	0	0.48365	2.53499	0.266424	0.0704001	1.64432	0.359384	0.458332	3.4684	9.50157	4.56264	0.0702739	5.77966
TCGA-E2-A15A	1.94521	0	0.387433	2.69618	0.00473582	0.38624	0.44429	4.96804	0.60191	6.41164	9.15109	7.02407	0.470097	2.16062
TCGA-EW-A3U0	1.45753	0	0.766723	1.98107	0	3.44156	1.32905	0.91863	0.146444	3.2996	5.08048	2.39304	1.21249	0
TCGA-PE-A5DD	5.35068	0	0.95735	2.66963	0.942127	0.842593	2.72688	1.05144	0	1.79248	17.8704	5.89875	10.2612	0.210182
TCGA-BH-A0BC	2.66849	0	0.445769	3.05019	0.114323	0.460101	1.00685	1.47885	0.147923	2.43335	13.643	2.00045	11.5329	0.948922
TCGA-AR-A0U3	11.1781	0	0.183205	1.24946	0.579312	0.247625	1.62729	0.224729	0.573204	3.53942	10.1551	2.9372	4.25152	0.704897
TCGA-D8-A27F	1.33699	0	3.0921	3.0128	0	0.90195	0.0686658	1.07566	0.033459	5.25644	6.10111	2.03619	4.75561	0.0101805
TCGA-BH-A0EB	2.0411	0	0.372257	2.73941	0.233026	0.298022	0.33249	0.215143	0.431164	2.84537	15.8702	3.57805	1.8931	0.23455
TCGA-A8-A08O	2.58356	0	0.646858	1.86238	0.486916	0.650269	0.908567	1.215	2.65632	5.5986	4.40166	4.49037	0.687287	6.971
TCGA-BH-A0HB	2.20822	0	0.432031	1.8117	1.85376	0.11148	0.603146	4.97431	1.66661	3.67187	7.57417	7.8385	0.964432	0.3108
TCGA-BH-A1FB	10.0521	1	0.63474	1.70861	0.447664	0.425392	0.683519	1.61804	0.760246	6.16753	9.54206	4.22266	1.74847	6.83307
TCGA-EW-A6S9	1.26849	0	0.605743	3.04305	0.255795	2.57128	1.33065	1.05431	0.0448194	2.70218	5.32834	1.62895	1.66989	0.0272742
TCGA-D8-A1JM	1.61644	0	0.16545	0.63599	0.00828547	0.0240829	0.10964	4.80834	0.139368	4.47586	6.94294	3.2247	1.44239	0
TCGA-E9-A1R0	2.35616	0	0.274509	2.39084	1.64244	0.667861	1.30237	0.673453	2.32611	4.59487	7.14625	5.53529	2.76542	16.9173
TCGA-BH-A0HN	1.4137	0	0.199937	0.986177	0.549576	0.16815	0.490929	6.05638	0.304089	1.87817	16.519	9.50986	6.79785	0.28991
TCGA-E9-A1NH	1.57808	0	0.802737	4.06412	0.229433	1.7413	0.0733341	0.714492	0.160802	2.60657	9.70583	3.78293	10.1332	2.76708
TCGA-D8-A3Z6	1.54247	0	0.490998	3.19179	3.03183	0.394166	0.183906	3.67302	0.855392	2.89164	8.11683	4.06257	5.00256	0.161118
TCGA-B6-A0RV	14.126	0	0.192732	0.838846	1.88208	0.729406	2.40389	4.05451	0.685925	5.30414	12.4786	4.70499	0.800908	8.99037
TCGA-A2-A0T1	1.4274	0	0.746217	2.53349	0.019432	0.536579	0.20683	0.480558	0	5.01829	3.31891	2.03751	1.91695	0.198907
TCGA-A8-A09G	0.003	0	0.104362	1.24718	0	0.172797	0.449529	1.79223	0	2.70693	7.11662	2.3696	3.00621	0.00362216
TCGA-OL-A5RU	3.33973	0	0.186191	1.8701	1.41416	0.665504	0.782626	3.19748	0.509728	2.84492	10.1357	7.92258	2.42278	0.0229769
TCGA-E2-A1B0	4.46849	0	0.421729	2.96469	0.00527987	4.08222	0.139735	4.31758	0.133217	9.32056	7.57119	3.34981	0.94979	0.0315262
TCGA-B6-A401	7.11233	0	0.554612	3.13191	1.30763	2.29751	0.235805	2.76723	0.164145	3.03411	5.95499	6.01782	8.89044	2.81351
TCGA-E2-A154	1.61918	0	0.595293	2.17191	1.55019	1.16979	0.145788	2.06427	0.313406	3.62245	18.1655	9.45688	1.47043	6.78959
TCGA-AO-A0JI	4.1863	0	0.0176685	0.422842	0.0920201	1.03644	2.71331	1.32747	1.06415	4.66106	8.59503	5.21268	2.20267	0.873239
TCGA-BH-A0HA	4.4137	0	1.5216	3.47904	4.1798	0.351133	3.19018	1.79249	2.03201	2.74705	17.6023	7.77172	2.38342	0.602818
TCGA-E2-A1IU	0.923288	0	0.320828	1.73054	0.587433	0.455322	1.35189	0.688701	1.15279	4.46326	8.22156	3.78148	0.606008	1.11352
TCGA-BH-A18T	0.613699	1	0.62339	1.34435	0	0.589814	0.0253798	2.2982	0.482309	4.87298	12.5729	2.68114	1.94546	0
TCGA-BH-A203	3.21644	1	0.308467	5.26756	0	0.555911	0.0990327	29.23	0.281493	13.2509	5.73349	4.70751	3.93989	0.00815707
TCGA-AR-A2LO	3.28219	0	0.471834	2.9962	0.129336	0.375934	0.353457	0.95955	1.90359	4.88292	8.65768	6.98175	1.8763	4.12336
TCGA-E2-A15K	0.753425	0	0.475697	1.54902	0.61588	0.30249	0.743761	0.537631	0.752294	3.94972	11.1338	7.14794	4.43071	0.0522181
TCGA-BH-A201	2.34521	0	0.341828	4.02504	1.66457	2.01812	0.476285	1.43821	0.636351	4.63594	9.24869	2.75258	3.2542	4.45708
TCGA-C8-A8HQ	1.0411	0	1.49346	4.81308	0	0.56521	0.973331	2.69298	0.163544	3.74863	6.08887	4.21606	3.32877	0.14099
TCGA-B6-A0RL	6.76438	1	0.225533	1.32932	0.0195768	0	1.09254	0.677794	1.97579	4.13527	11.3544	10.4026	0.568009	3.41497
TCGA-A2-A0SU	4.55342	0	0.319868	2.39615	0.367483	0.178024	1.38132	1.00977	0.257556	3.27725	5.27395	6.87909	0.426491	1.45238
TCGA-AO-A1KR	6.88493	0	0.216178	4.14899	0.046912	0.0909043	0.071974	4.17651	0.263032	2.32987	28.6832	4.05737	4.35559	0
TCGA-GM-A3XG	3.64384	0	0.14154	2.04371	1.50504	0.148796	0.241511	2.05933	0.645815	3.7902	8.45189	9.37057	4.5153	1.53707
TCGA-E9-A1R6	0.928767	0	0.560066	1.77619	0.685032	0.0642304	1.13152	0.400753	2.32314	6.42712	5.95617	6.12636	0	3.60026
TCGA-3C-AALI	10.9726	0	0.596501	5.11907	0	0.188125	0.148949	3.78806	0.136085	2.91652	4.28929	5.52107	3.28628	0.151823
TCGA-BH-A0B6	6.80274	0	0.0508885	2.15387	0.0110431	0.224689	1.75357	3.27718	0.0464385	3.72513	9.60741	2.23731	3.07593	0.0141297
TCGA-AR-A24W	4.24658	0	0.163052	1.45977	0.551979	0.802202	0.574076	3.57013	0.312466	5.83723	8.80056	4.67842	1.35514	0.823969
TCGA-AC-A7VB	0.684932	0	0.113734	2.51385	0.351703	0.914668	2.16193	0.640881	0.389205	3.34151	6.68535	9.35909	1.87976	0.821063
TCGA-AR-A2LE	13.8685	0	0.280449	1.85007	0.0973748	2.47655	0.665278	0.240809	0.20474	4.12227	3.03173	1.53583	3.53158	0.0519131
TCGA-AN-A041	0.0191781	0	1.10189	2.92035	0.112356	0.803886	1.56634	0.370477	1.74454	7.46553	10.6559	5.88274	1.25382	0.689311
TCGA-D8-A27R	0.841096	0	0.308142	2.72664	0.00802427	0.069971	0.0923332	1.98441	2.56451	5.0201	12.2775	4.24962	1.39691	3.23755
TCGA-AR-A1AS	3.15068	0	0.582255	2.25366	2.6128	0.0393496	0.00778882	0.624945	0.398504	2.67725	10.3567	10.4175	7.07024	0.496555
TCGA-A7-A4SA	1.24384	0	0.449827	2.41397	0.292846	1.08764	0.29953	0.482808	0.0684153	4.46231	7.7283	5.20437	5.94771	0.30531
TCGA-E9-A247	3.24932	0	0.359648	2.31075	3.1305	0.327674	2.32995	1.00079	0.291731	4.29435	11.17	12.2365	2.76766	31.9219
TCGA-EW-A6SB	2.08219	0	0.437692	2.62889	0	1.08706	0.32788	9.39567	0.0748908	6.38654	10.9629	6.14006	4.2371	0.00759562
TCGA-AR-A1AO	7.1726	0	0.397164	1.71011	0.0178318	0.725631	0.430892	2.17552	0.262452	3.16371	10.4217	4.5317	1.24171	0.0684478
TCGA-AN-A049	0.0520548	0	0.506824	2.99101	0.598801	1.20769	0.344513	0.886492	1.02779	7.83955	32.3516	6.05926	0.780049	0.677565
TCGA-E9-A244	0.0575342	0	0.574315	2.56544	0.0267064	0.414005	0.0256087	3.37565	0.112306	3.79442	5.76502	4.90438	2.01466	0.0151871
TCGA-C8-A12M	0.980822	0	0.27786	1.38967	3.9947	0.0876315	0.173457	0.497054	0.443734	11.4615	3.75467	6.29557	0.524847	0.154302
TCGA-E9-A227	2.67123	0	0.227607	2.76588	1.1244	0.658713	0.160474	0.45985	0.146615	3.29718	8.71511	6.56788	1.77028	0.234203
TCGA-GM-A5PV	1.12877	0	0.0744957	0.976862	2.30366	0.281933	1.36026	3.31824	3.77296	4.57665	11.0659	7.95096	13.016	0.372321
TCGA-AR-A1AN	8	0	1.12379	3.70274	0.0950144	9.5832	0.163996	0.156648	0.319643	3.80923	12.9486	8.96628	0.165407	0.279614
TCGA-C8-A12T	0.003	0	1.09251	3.4212	1.07252	0.754744	0.214347	0.967874	0.0474752	2.83492	5.92526	3.43087	0.458586	0.134821
TCGA-AC-A8OS	0.191781	0	0.206287	1.1162	0.20755	0.887166	1.11685	2.65694	0.462064	3.15783	6.69005	6.50913	6.23446	1.24449
TCGA-BH-A0H9	3.41644	0	0.0731548	1.01144	0.0238126	0.276859	0.746665	0.353333	0.350478	2.97373	4.40601	3.53363	3.45453	0.0914049
TCGA-BH-A0E2	1.19178	0	1.22832	4.4063	0.619453	0.458316	0.868307	0.631335	1.18406	2.81907	6.17166	5.66449	0.588208	0.97513
TCGA-A8-A090	0.003	0	0.32558	1.28966	0.329714	0.273817	0.494567	1.08718	0.247591	4.759	12.3815	7.51281	0.478322	1.30579
TCGA-AC-A2FO	6.17808	0	0.214248	1.41911	1.78999	1.01354	0.909474	0.728195	0.879807	6.34786	7.63063	5.55661	1.48386	0.356929
TCGA-A8-A0A9	2.25205	0	0.498255	3.03228	0.717037	3.37437	0.540229	2.02656	0.502547	4.38819	8.33758	3.14023	0.693478	1.59462
TCGA-A2-A0ER	6.2	0	0.0741169	1.39236	0.0321677	0.70125	0.78656	0.318205	1.3189	4.04095	3.27643	3.17279	0.233331	3.74887
TCGA-BH-A0C1	3.86575	1	0.22877	2.31668	0.0992892	2.59738	0.479848	2.38996	0	3.86558	6.95991	3.29968	2.41988	0.343011
TCGA-AO-A12B	8.18904	0	0.075367	1.73593	0.453855	0.0356539	0.698672	1.41563	3.35285	3.80726	5.19395	9.61351	0.78298	9.47446
TCGA-AN-A0FZ	0.0273973	0	0.411737	2.37676	0.00705391	0.184529	0.235386	0.279111	4.74609	5.63887	7.85614	3.52261	1.88291	0.126357
TCGA-EW-A1OW	1.90137	0	1.3605	3.18357	0	4.06928	0.0821908	1.46025	0.360444	3.56415	10.0139	4.13825	0.828978	0
TCGA-LL-A6FR	1.33973	0	18.1701	14.7924	0	1.11327	0.00847538	5.44026	0.123895	1.79796	5.34653	9.1629	12.6515	0
TCGA-AN-A046	0.0273973	0	0.48571	1.81038	0.148803	0.9191	0.3585	7.02252	0	1.90437	10.5399	2.62795	0.377775	0.190394
TCGA-OL-A66L	3.56438	0	0.954517	5.83752	5.44354	1.55334	0.321768	2.37684	0.156789	2.67546	11.7411	10.1379	27.4052	6.82722
TCGA-OL-A66J	5.46849	0	0.347832	2.31894	0.0932423	0	0.498139	0.570983	0.840218	3.63913	6.73036	4.04799	1.08214	6.26061
TCGA-D8-A1JU	1.22466	0	0.941917	2.12812	0.036071	0.655284	0.700413	1.96249	0.341292	5.6635	8.61544	6.05784	1.51753	0.119229
TCGA-BH-A1FR	4.49863	1	0.114405	1.45267	2.35356	0.0865945	1.31981	0.0982345	0.250562	5.14117	5.00882	9.15953	0.432196	0.0571784
TCGA-BH-A0H7	1.92329	0	1.28195	2.46868	0.367212	1.16439	0.590599	2.69685	0.0701909	11.3733	11.136	3.93042	0.290575	1.51633
TCGA-B6-A0RS	8.39178	1	0.411778	2.53326	0	3.06652	0.17911	3.25061	0.181824	3.98182	6.90791	6.65443	11.1903	0.0553231
TCGA-LL-A5YP	1.23288	0	2.01701	4.87212	0	0.267172	0.0604385	1.38553	0.607407	4.53205	5.11624	3.96715	0.838179	0
TCGA-AC-A2QH	2.75342	0	0.105948	3.41576	0	96.8333	0.257942	0	1.30522	4.89679	1.4112	4.29025	0.600371	0
TCGA-A2-A0YK	1.61096	0	0.567834	1.78306	0	0.31603	2.02051	1.7567	0.182887	4.79838	8.64667	4.52148	2.52371	0.0278233
TCGA-AO-A03O	6.80274	1	0.164687	0.571792	0.0402053	0.233725	0.70166	20.5927	0.225428	10.8253	15.1644	4.76344	1.32207	0.0743064
TCGA-D8-A1JN	1.69863	0	0.115825	1.28973	0.678638	0.131504	5.56168	7.6082	0.253671	5.11965	14.891	8.33516	9.62633	0
TCGA-AN-A0XR	0.0273973	0	0.260641	3.13002	2.49302	0.455267	1.19402	0.860773	0	2.67622	6.8737	2.52841	9.08902	8.21119
TCGA-D8-A1XV	1.26301	0	0.0998957	1.25357	0.0780408	0.226837	0.441515	0.471768	0.109392	5.01481	11.1538	8.06723	0.754767	0.110948
TCGA-AR-A1AH	10.4301	0	0.47233	1.34123	0	0.983159	0.147428	1.85886	0.129308	6.45665	15.4275	5.13684	1.36801	0
TCGA-E9-A1N6	1.85753	1	1.28773	2.92334	0.20636	0.674791	0.118727	1.02066	0	2.84947	5.7136	5.38644	0.374212	0.220032
TCGA-W8-A86G	0.950685	0	0.286207	2.06386	3.08155	0.958185	0.90708	5.29314	0.723265	4.46022	7.67542	6.36793	5.98832	1.61993
TCGA-A2-A1G4	1.63014	0	0.143652	0.952988	0.210421	0.203873	1.95494	1.51615	5.11252	5.63995	8.06962	10.0413	0.0452238	3.43357
TCGA-B6-A0WY	9.48219	1	0.287179	2.56768	0.295198	0.314613	0.549145	0.876035	0.0827577	4.85428	8.08797	4.86144	1.77009	1.47306
TCGA-BH-A1EV	1	1	0.705213	2.04903	0	0.727888	0.996534	1.75468	0.21939	5.60291	8.72499	3.30073	3.87511	0.0578529
TCGA-B6-A0IO	13.8137	0	0.152361	2.83392	4.12089	0.10484	0.612181	2.14078	0.682549	3.09763	11.246	3.91015	4.39539	1.48066
TCGA-C8-A12U	1.05479	0	0.0593827	0.655347	0.090205	0.0374562	9.20083	0.38242	1.13799	8.32928	4.95213	3.57261	3.21546	0.00549608
TCGA-D8-A1XW	3.5863	0	0.73507	3.49458	0.00854545	4.14804	0.132746	10.8765	0.143741	12.9947	7.23681	4.16115	2.0827	0
TCGA-AO-A0JG	2.1863	0	0.253327	2.56362	0.0641359	0.452735	0.521869	1.63141	0.0770583	4.35705	4.1404	4.29868	4.04073	0.0586159
TCGA-A8-A07J	1	0	0.787169	2.6117	2.21605	3.50244	0.278902	1.0504	0.931894	2.66816	10.0783	6.71972	2.57189	0.0649791
TCGA-OL-A66O	1.44658	0	0.325528	5.41281	14.643	0.175997	0.0696733	1.13138	0.509248	2.70811	6.42763	14.2939	0.234242	4.03295
TCGA-D8-A27I	1.20274	0	0.231503	1.88345	0.577732	0.365057	0.655147	1.40803	0.528147	5.38035	7.50781	4.85091	1.5062	1.1606
TCGA-JL-A3YW	0.986301	0	1.65768	4.31658	0	2.74139	0.0469582	4.99376	0.228815	3.01513	4.06586	7.22026	8.68306	0.00386782
TCGA-B6-A0IM	10.611	1	0.394879	2.98975	1.86001	0.15384	0.495915	0.822732	0.953865	6.34981	6.52419	2.94274	0.0438755	0.499841
TCGA-A7-A13D	2.64384	0	1.10542	7.62641	0.0326447	1.88885	0.356204	2.79931	0.609211	6.18772	9.17126	1.21507	3.4094	0.097461
TCGA-BH-A1ES	9.48493	1	0.479503	5.05729	1.04563	0.170024	0.693425	5.96578	3.29401	5.8986	3.9212	9.15785	0.457043	2.34178
TCGA-AC-A23G	6.1589	0	1.39912	4.02721	1.66667	3.43616	0.524049	0.575121	0	2.31835	4.10302	4.37405	3.71115	1.73577
TCGA-B6-A0RI	19.5233	0	1.03747	3.23377	1.83194	7.28797	0.228895	0.732187	0.739239	2.99636	2.78187	4.16001	1.0201	44.133
TCGA-D8-A1Y2	1.1863	0	1.53879	3.63049	0.259389	0.233985	0.792496	0.766818	0.451358	5.12585	12.667	5.56353	0.259517	0.343334
TCGA-AR-A255	5.92055	0	0.54106	2.49651	0.0834253	0.242488	0.730632	2.01727	0.07796	4.51792	20.8453	3.36058	0.968213	0.826271
TCGA-E9-A1NA	3.04658	0	0.919538	2.72498	0.399091	3.37918	0.129781	0.34329	0.218903	3.64189	3.6119	6.33702	5.689	1.06938
TCGA-E9-A1RA	3.75068	0	0.486121	2.05997	1.56861	3.11959	0.269161	1.67872	0.578625	3.69987	7.41752	7.82509	0.638768	1.21479
TCGA-AC-A5XU	1.24658	0	1.57511	5.5528	0.465018	0.173287	1.50921	0	0.601689	2.80777	9.48239	7.81916	0.345953	0.452601
TCGA-BH-A18K	7.56986	1	0.527841	4.19279	1.14208	0.41128	0.721044	0.566542	0.340012	2.79389	16.0034	5.15499	3.16704	0.586242
TCGA-E9-A1N4	2.73973	0	0.487488	1.69913	0.310464	1.04278	0.813722	0.181993	0.34815	4.75494	8.75174	3.54345	0.640563	0.0205977
TCGA-C8-A138	1.0411	0	1.477	3.30161	0	0.793145	1.4578	2.09944	0.0546422	3.70051	20.0894	4.2952	13.6478	0
TCGA-OL-A66H	2.22466	0	0.423067	2.01495	3.00463	0.109167	3.37092	0.288964	0.105292	3.75759	7.21656	9.72277	2.25208	0.032037
TCGA-OL-A66N	2.16986	0	0.647073	3.15527	0.0113853	0.0992791	0.98256	10.3614	0.0957549	3.26999	5.1855	5.64518	10.5047	0.0194234
TCGA-AR-A0TZ	8.93699	1	0.0909934	2.55564	1.42172	0.731786	0.443067	0.708071	0.498219	5.01162	4.71631	4.54006	1.16017	0.290551
TCGA-AN-A03Y	0.0273973	0	0.16113	1.56935	0.0762902	0.221748	0.170084	2.98722	0.320815	12.8313	6.73557	5.169	1.60479	2.79012
TCGA-BH-A28O	3.06849	0	0.384674	1.49942	0.827507	0.9178	1.15892	1.86692	0.320511	3.97798	4.55231	6.92739	2.96961	0.0185754
TCGA-AQ-A54O	2.74247	0	0.324605	2.65038	5.73827	0	0.102878	6.4321	0	4.08632	7.05669	10.2845	27.45	0.346654
TCGA-AR-A0TY	4.65479	1	0.054359	1.26385	0	0.154294	0.111983	0.291723	1.7486	3.2299	6.45349	4.19803	2.56696	0.00754668
TCGA-AN-A0FW	0.030137	0	0.345593	0.895161	0.341647	0.72662	0.206151	3.07736	0.0350413	4.32409	8.28727	11.3732	1.93418	0.0710796
TCGA-A8-A0A1	1	0	0.804709	1.83426	1.4946	1.07487	0.96628	0.609677	0.518358	4.33825	14.5016	2.92999	16.5412	0.308867
TCGA-E9-A243	1.67671	0	0.19542	2.20396	0	0.986104	0.338094	5.01398	0.229283	5.85816	33.6821	3.1115	3.76157	0.00258383
TCGA-AR-A251	8.30137	0	0.86994	2.66456	0.00583864	2.08741	0.110853	7.5468	0.171868	11.9902	3.25133	3.31002	2.10061	0.00249019
TCGA-A8-A09T	1.5863	0	3.1457	2.11952	0.567493	1.00404	0.212935	1.62715	2.1789	8.91469	10.7548	4.91111	0.143178	4.64079
TCGA-EW-A1IY	0.706849	0	0.457909	4.30459	0.733183	0.772817	0.954907	0.584466	0.0677622	5.18816	13.0012	2.27665	2.24417	0.0927803
TCGA-C8-A26X	1.03014	0	0.582762	3.05083	0.0237118	0.75814	0.347879	10.2815	0.149569	3.4339	10.4622	12.663	3.30232	0.00505657
TCGA-AO-A12A	8.52603	0	0.320629	2.33976	0.97062	1.42579	0.780607	1.5142	0.746108	3.4053	7.83582	6.86273	0.545069	2.14553
TCGA-BH-A0B9	4.30685	0	0.337882	3.019	0	0.0913382	0.263959	5.76104	0.0528575	4.47202	9.23584	6.33289	2.37054	0.0107219
TCGA-AO-A0JB	4.22466	0	0.282425	1.31522	0.776314	0.118762	0.176306	5.65846	0	1.37056	3.99809	5.95424	4.74195	11.998
TCGA-AR-A254	7.13699	0	0.873247	2.61195	0	0.267961	0.15028	2.78649	0.0323062	9.15091	6.05492	3.20845	0.579542	0.196594
TCGA-B6-A402	6.24932	0	4.24897	5.06909	0	2.54398	0.0310835	3.88355	0.318069	13.2725	9.01604	4.12861	4.51453	0.00921697
TCGA-EW-A1IX	3.30959	0	1.39147	1.90198	1.05334	1.92887	1.20599	0.382057	0.310066	2.77557	9.7824	6.70164	2.68946	1.36123
TCGA-BH-A204	6.94247	1	0.661898	1.50995	0.00633689	0.0368381	2.47918	0.355214	1.35904	11.6902	5.32137	4.59478	0.0735442	2.03783
TCGA-GM-A2DC	6.94521	0	0.196649	3.60891	1.00818	0.139543	0.138105	12.4002	1.14401	9.67528	4.49841	6.22829	0.0928622	0
TCGA-B6-A0RU	23.5753	0	0.496064	2.21238	0.150709	3.37929	0.117676	1.77478	0.497953	4.28096	8.08217	4.45753	1.74908	0.055095
TCGA-E9-A1NI	0.821918	0	1.96737	2.84248	0.690767	0.669271	0.339466	0.711781	0.181551	3.22983	11.1886	3.12017	2.67229	3.92817
TCGA-AC-A2FG	5.07671	0	0.121278	1.18804	0.355295	3.0293	1.04933	3.64477	0.498029	5.39262	9.88906	7.63316	5.72703	0.0437765
TCGA-A1-A0SJ	1.13973	0	0.25541	1.33809	0.0207846	0.18124	0.926756	0.205602	0.349613	3.50278	3.88272	3.76764	0.844271	1.10808
TCGA-D8-A27N	1.42192	0	1.63882	4.28261	0.0176348	0.76887	0.710216	0.668703	0.111237	2.32102	5.6317	2.41318	0.511661	0
TCGA-BH-A18R	3.12877	1	0.1048	3.85145	0.0170567	0	0.274774	0.196847	0.21518	5.62728	7.9658	2.95548	0.940288	0.0109121
TCGA-A8-A08H	0.003	0	1.4047	3.79436	0.135937	0.395121	0.312839	0.0814969	1.45509	3.53602	10.0697	5.71015	0.286846	0.869662
TCGA-GM-A2DL	9.6411	0	1.78331	4.25737	0.2424	4.22742	0.506467	0.294471	0.268247	2.15178	10.441	3.94509	1.77678	0.783542
TCGA-AR-A24Q	8.69041	0	0.530389	2.28779	0.00822127	2.84366	0.20812	3.82229	0.034572	7.52895	11.204	3.40426	1.66974	0.00350638
TCGA-E2-A14Q	3.1863	0	0.123519	1.3957	0.773978	0.525899	1.34168	1.82291	0.253615	3.83753	10.2649	9.09252	13.8822	0.197204
TCGA-C8-A1HF	0.909589	0	0.982654	3.53204	0	0.169041	1.0755	1.12319	0.384311	4.14338	9.85904	2.48051	3.71225	0.00354343
TCGA-D8-A1Y0	1.29315	0	0.455643	1.42214	0.180873	0.399558	0.578592	0.333986	0.0304243	8.90832	11.0054	3.5873	0.671734	0.614057
TCGA-B6-A0I5	23.4411	0	0.722007	3.41204	6.46305	0.986728	0.0676079	3.01367	0.274529	2.94092	9.45436	8.46942	1.96992	5.06751
TCGA-A7-A4SB	1.14521	0	0.126716	2.15893	0.214485	0.0959124	1.54726	3.26415	0.555047	4.6053	3.31694	9.23618	0.765925	4.30651
TCGA-B6-A1KI	6.12603	0	0.506084	4.01628	6.52512	0.280288	0.157193	3.07366	0.135169	2.4379	8.4208	4.38429	3.54396	0.0993919
TCGA-D8-A1JB	4.62466	0	0.172362	1.6564	0.210396	0.244618	1.69468	1.52625	0.825771	6.72683	6.26361	5.80805	1.46508	0.0837518
TCGA-A2-A04T	6.15342	0	0.274325	1.15477	0	3.96155	0.0865264	1.54968	0.830063	4.33818	3.84626	1.8542	2.01814	0.00400891
TCGA-BH-A0DP	1.30411	0	0.59089	2.11302	1.97304	2.09198	0.564012	1.47301	0.260912	3.66767	10.7516	5.88814	3.6004	0.460446
TCGA-OL-A5RW	3.03014	0	7.2422	12.126	0.0269418	1.17465	0.186007	7.59553	0.566477	2.21396	11.5038	3.49525	16.7283	0
TCGA-A8-A08I	1	0	0.0385134	0.857232	3.8487	0.382611	2.63985	0.682064	0.263592	4.66629	15.9362	2.74037	15.6407	2.67876
TCGA-GM-A5PX	1.50959	0	1.90158	3.82932	0.0866573	0.539747	0.997144	1.71444	0	4.87307	6.7396	7.61223	5.24412	0.147838
TCGA-BH-A0DL	6.52329	0	0.314083	2.07714	0.00851975	0	0.539191	11.6584	0	8.00201	9.76154	1.33241	4.40007	0
TCGA-AO-A126	9.06027	0	2.48085	3.94073	1.53331	0.0297118	1.01155	2.3594	0.343885	2.27765	13.8761	7.9205	6.16898	0.0479569
TCGA-E9-A22B	3.19726	0	0.802551	3.6925	0.491283	0.158665	5.77421	0.642831	2.00036	7.65622	5.0917	3.14591	0.316761	0.0498888
TCGA-BH-A0H5	4.43836	0	0.0712777	1.69698	2.52897	0.573229	1.64189	0.535526	0.536619	4.22267	16.2637	5.54585	2.28881	1.83067
TCGA-AN-A0AJ	0.830137	0	0.37607	2.94429	0.0928661	0.417162	0.194289	1.67025	0.0355018	18.943	18.805	5.70133	0.832829	0.183635
TCGA-B6-A0RG	5.70411	0	0.219944	1.92275	0.386608	0.208098	0.0906196	1.84135	0.662347	4.01222	9.9352	8.14301	1.08017	13.3621
TCGA-D8-A4Z1	1.80548	0	0.465512	1.61626	1.98671	2.64264	0.891175	3.71957	1.34522	5.45257	6.23048	7.18112	2.931	0.861696
TCGA-B6-A0IJ	19.4685	0	2.04964	3.62777	0.0317704	0.323208	0.854528	1.12615	0.167001	2.99809	9.43939	2.10318	1.56705	0.0203252
TCGA-A7-A2KD	1.86027	0	0.614235	2.68599	0	1.35207	1.0799	3.71344	0.995214	9.20619	6.43194	2.27699	2.41516	1.28434
TCGA-B6-A1KC	3.63288	0	0.177303	1.62379	0.296813	0.0718942	0.0664097	0.434977	2.01092	7.98369	8.61042	7.95626	0.526279	0.0597792
TCGA-A2-A0CU	0.432877	1	0.311854	1.00542	0.832394	0.354069	0.391303	3.84927	1.7075	4.21466	4.47891	6.36823	0.294529	0.194827
TCGA-D8-A142	1.16438	0	1.13167	4.40066	0	4.0259	0.0932523	3.98403	0.185888	4.45432	3.60456	7.27976	2.73613	0.0471331
TCGA-A2-A0CW	8.99452	0	0.230393	0.937725	0.00882294	0.205161	2.3655	0.407293	0.0371022	2.90727	8.6334	0.799673	1.58715	1.38102
TCGA-BH-A0GZ	0.89863	0	1.01545	2.67688	0.648835	0.320253	0.422603	0.847702	0.360365	3.13018	17.0104	10.0515	6.18046	1.90578
TCGA-BH-A18P	2.52329	1	0.375083	3.09183	0	0.439376	0.715827	0.306731	0.0977953	4.23568	9.57829	1.7565	0.944653	0.0396746
TCGA-D8-A1JC	1.31507	0	0.493091	3.23633	0.806261	0.303789	0.519709	4.60319	0.156967	6.61748	6.30886	3.10453	1.81947	2.0887
TCGA-A8-A0A4	1.08493	0	0.384602	1.36634	10.9418	1.34638	0.929155	2.76577	0.210582	4.72899	5.90238	8.20976	2.39735	1.36156
TCGA-A2-A25E	8.77808	0	0.235493	1.53123	0.0191638	0.194958	0.154359	0.568708	0.443231	7.90756	20.2693	3.6271	0.444819	0.825511
TCGA-GM-A2DI	7.09589	0	0.374221	1.58699	1.41302	10.622	0.714849	1.44597	0.409796	4.15499	10.5325	3.55029	0.989605	0.374063
TCGA-AN-A0AM	0.0136986	0	0.622311	2.32674	0	0.588793	0.0962764	0.784102	1.48146	2.19972	6.70645	7.13735	2.14652	0.330557
TCGA-E9-A1RG	1.7726	0	2.07144	2.55924	0.0122595	0.677046	0.416148	1.41484	0.257768	3.89762	15.704	7.47301	2.06307	2.99605
TCGA-E2-A1IO	5.08219	0	0.440994	2.89821	2.04157	3.05977	0.28753	1.33233	1.74387	4.78436	7.51032	6.36826	1.17235	0.657584
TCGA-A2-A0D2	2.8137	0	0.430976	2.10064	0	1.50559	0.0745037	0.462575	0.090759	2.29982	10.3483	3.41367	0.250482	0.00920501
TCGA-BH-A0H3	5.28219	0	0.53485	2.2603	0.0564644	3.0089	0.638894	0.58958	2.61188	5.31954	6.61342	3.69611	0.491484	0.489671
TCGA-D8-A1XD	1.43014	0	0.698371	2.41732	0.0909306	3.13388	1.24063	1.75615	0.491633	1.75345	5.63907	7.17961	0.452279	6.22175
TCGA-3C-AAAU	11.0877	0	0.147307	2.61408	1.8221	0.309718	0.331048	4.67296	2.28524	4.63078	3.09007	8.82449	0.680159	0.131793
TCGA-AC-A6IV	1.55616	0	0.868934	2.59379	0.0205706	0.56802	0.414227	0.305229	0.216259	3.37528	9.64349	8.13404	1.25337	0.464991
TCGA-S3-AA12	1.5726	0	0.468224	2.16655	8.45483	0.186529	0.932263	0.581905	2.63115	7.9405	6.99304	5.27466	1.02407	3.2844
TCGA-BH-A42T	0.876712	1	0.381453	5.01907	0.0367901	0.374275	0.137584	1.24343	4.64128	4.00458	6.87267	9.00639	2.40174	6.26857
TCGA-AC-A2FM	2.16986	1	0.0939474	1.18242	0.173291	0.148146	1.14949	0.873909	4.20087	5.51213	9.28545	12.6991	1.30135	0.317374
TCGA-A8-A07C	2.83288	0	0.204753	1.15239	0	6.00547	0.0596488	3.4674	0.311413	9.39559	6.56123	1.5398	0.687565	0
TCGA-A8-A08S	2.75068	0	0.449688	1.60187	0	0.206288	2.24067	1.37485	0.484977	6.19304	11.3324	3.26355	1.44142	0.185399
TCGA-A7-A13F	2.09589	0	0.345649	2.65092	0	0.359736	0.0194197	0.445191	0.378509	2.78586	10.469	4.95884	0.652893	2.13061
TCGA-D8-A1XK	1.20822	0	0.459877	2.19704	0	0.2659	0.0813402	0.0822659	0.0349719	6.83629	12.4581	4.07916	0.579105	0
TCGA-E2-A14O	3.72329	0	0.471375	1.62687	1.3707	0.0297324	0.123589	0.505936	1.16142	2.56035	45.7883	4.38111	3.02727	14.0219
TCGA-D8-A3Z5	2.78082	0	0.0988	1.17612	0.493125	0.997106	0.536589	1.30788	1.17209	3.1627	9.38362	12.6692	9.39332	1.29392
TCGA-A8-A09N	0.0849315	0	0.246425	1.68826	0.0534758	0.349729	2.16136	1.05797	0.056219	4.61775	14.3899	7.57908	0.155157	0.165354
TCGA-BH-A0B4	3.26301	0	0.824614	4.79222	0.357893	6.2416	0.0514773	1.35711	0.376252	4.61885	5.25306	9.25432	0.519201	0.831899
TCGA-D8-A141	1.71507	0	2.95876	3.75118	3.07254	3.05886	0.421664	2.07582	0.118538	3.41006	7.3387	4.25812	1.52669	1.33048
TCGA-A8-A075	1.41918	0	0.657385	2.97533	0.0213985	0.777473	0.258539	1.72868	0	7.56995	12.5442	6.2177	1.80051	0.0593223
TCGA-AR-A0TV	6.26849	0	0.0979663	2.14409	0	0.0308966	1.02743	2.41843	4.11238	10.3331	17.3229	4.96825	0.49346	0.430689
TCGA-A7-A0CG	2.85753	0	0.484809	1.50084	0.587706	0.411246	1.52158	1.83021	0.137301	3.8648	8.63589	4.64201	1.07364	0.15318
TCGA-A7-A5ZW	0.893151	0	0.809894	3.0226	2.23762	1.34565	0.710284	3.01066	0.216314	5.23883	10.8219	7.90756	3.3581	2.25424
TCGA-AR-A2LQ	3.37808	0	0.393438	1.76328	0.0365908	3.61612	0.273677	0.764135	0.153871	2.84586	6.11935	4.48693	1.48632	0.0364141
TCGA-D8-A27E	1.45205	0	0.297702	0.924415	0.0807541	0.0938893	1.11971	1.09173	2.47898	4.25142	4.0659	5.26695	2.20244	0.0309976
TCGA-AR-A24R	9.39726	0	0.219469	1.12539	0.0756415	0.342009	0.222433	0.665111	0.81289	6.85902	13.951	1.61313	1.12173	5.77834
TCGA-C8-A135	1.07671	0	0.294358	2.63031	0	1.81027	0.0826901	5.37098	0.201463	6.7863	3.92078	3.42692	12.5797	0.0102165
TCGA-E2-A15C	1.90137	0	0.931896	1.78771	1.52265	3.14648	3.01139	1.01984	0.350167	7.93252	10.7724	6.74389	1.10447	18.3713
TCGA-LL-A8F5	1.63288	0	1.29907	4.87929	0.0136406	0.436132	0.470877	12.099	0.172084	4.22278	9.68304	11.539	7.8363	0
TCGA-A8-A06P	1.08493	0	0.70912	2.66958	0.969467	2.09329	0.106242	1.03511	0.893012	4.78623	7.29343	4.33188	0.26789	5.31222
TCGA-A2-A3XZ	4.19726	0	0.339692	2.80493	0.0301563	0.204525	0.185067	0.331453	0	2.82749	3.55889	3.62644	3.14987	0.00428723
TCGA-OL-A66K	3.49315	1	0.575832	3.29932	1.04707	1.20236	0.342115	1.66235	0.543598	4.39537	7.63546	6.73112	3.15053	0.628517
TCGA-AQ-A1H3	2.70959	0	0.73509	1.6839	4.28183	0.341648	0.632781	1.43955	0.635504	5.11226	8.23031	7.3708	2.14365	3.87801
TCGA-BH-A18Q	4.63562	1	0.115633	1.1662	0.0125466	4.55855	0.209337	3.97156	3.06012	4.83061	9.24124	3.3446	1.96576	0.256854
TCGA-BH-A0B3	3.29589	0	1.81086	5.52997	0	2.21175	0.450123	5.08878	0.27041	4.35732	3.6228	3.92357	4.10461	0.00457095
TCGA-A8-A07O	0.832877	0	1.56093	1.29959	0	0.21098	0.116003	1.01055	0.169576	12.0056	7.61918	2.55127	2.24642	0
TCGA-A7-A0CD	3.19178	0	0.248786	1.33465	0.0255734	3.69185	2.31489	0.140541	0.250929	4.41892	12.9518	4.09033	4.1057	0.101799
TCGA-A8-A08Z	3.33425	0	1.33145	4.03369	0.2758	9.67708	0.204015	0.422226	0.0828423	4.20905	10.1466	3.72858	0.400107	5.02444
TCGA-A2-A25D	0.003	0	0.147796	3.57372	1.26046	0.223738	0.874657	0.317266	0.0404617	6.54063	15.3381	3.91581	0.781679	0.00820745
TCGA-BH-A0B7	7.01096	0	0.361368	1.97163	0.0102286	1.12977	0.341324	0.674546	0.0860265	3.16927	4.31291	5.72605	1.60259	0.0130875
TCGA-AO-A03V	3.70137	0	0.106067	3.94349	0.0345258	0.167257	1.65533	1.13844	0.677542	4.87748	11.5685	6.054	2.00348	1.0455
TCGA-A2-A1G0	1.68767	0	0.101776	0.993387	7.05173	0.715326	0.501014	1.43569	3.14451	7.04381	6.65184	2.9606	0.494338	1.34432
TCGA-A2-A0SV	2.26027	1	0.664987	4.30883	0.0629701	0.160153	0.335119	1.97253	0.0993006	5.17039	13.6538	6.92434	0.730815	0.0436424
TCGA-B6-A1KN	11.5973	0	0.381338	2.57393	0	0.0962131	12.3836	0.682162	0.0695983	7.97751	12.161	5.3973	0.0480203	0.0176471
TCGA-D8-A13Y	4.73425	0	0.333142	1.81762	0.422348	0.331788	0.965404	0.0376387	0	8.41453	6.45805	7.28269	0.264955	0.00486844
TCGA-A7-A26E	2.6137	0	0.590005	4.29463	1.17951	0.601	0.595774	1.95236	1.42675	4.85036	20.4173	1.64563	2.82026	2.66367
TCGA-AC-A3QP	1.84932	0	0.700867	4.03413	5.539	0.308427	0.537238	1.32957	1.07092	3.62514	7.43811	8.5237	3.20189	1.50704
TCGA-EW-A1IW	1.01644	0	0.113893	2.33967	0.181247	0.33525	0.289136	0.977951	0.970048	3.68248	13.0157	4.52414	1.43421	1.04007
TCGA-B6-A0IA	22.989	0	0.275228	1.20347	0.386648	0.109644	0.00542569	0.653006	0.356912	5.94302	47.6996	4.02228	9.08412	3.46303
TCGA-AC-A2B8	1.85479	0	0.560988	2.95144	0.395027	9.87888	1.20069	0.368644	0.219399	3.63475	10.5022	2.15907	1.73003	3.53172
TCGA-S3-AA14	1.44932	0	0.447593	1.57157	2.88324	0.980703	1.05883	1.06196	0.193477	2.14454	6.93046	5.83264	2.04689	0.228935
TCGA-EW-A1J1	1.57534	0	0.378521	0.893309	2.8299	0.0693162	0.60827	2.25416	1.73825	5.96688	12.7	3.26334	0.645792	0.81707
TCGA-A8-A08L	0.0821918	1	0.285089	3.03489	0.0556795	0.0269734	0.133477	1.92775	0.0390238	5.58063	8.91545	15.453	4.84651	0.0316632
TCGA-AO-A0J4	4.34795	0	0.663627	3.26866	0	4.13786	0.244491	2.38207	0.268051	7.38107	7.5604	2.32857	2.01385	0.00604142
TCGA-GM-A3XN	5.53151	0	0.574604	3.84005	1.64398	2.26046	0.741947	1.81774	0.579553	3.36313	8.12648	6.80546	2.85622	8.31314
TCGA-C8-A1HE	1.0274	0	0.233274	2.05222	0.89521	0.232326	0.593225	3.58436	0.53779	4.1111	11.0066	3.70746	8.30238	2.24994
TCGA-E9-A1RE	3.88767	0	0.130599	1.22266	0.705684	0.321268	4.77914	9.72808	0.893837	13.8476	5.4304	8.56729	0.838733	1.17852
TCGA-E2-A3DX	3.63014	0	0.25589	1.45078	0.888477	4.35794	1.02767	1.00706	0.116757	3.54085	7.98587	3.27308	1.77228	2.7394
TCGA-EW-A6SD	2.76712	0	0.193934	4.0903	0	1.63471	0.0594318	3.25475	1.11011	4.15621	7.06538	2.12137	1.59848	0
TCGA-AR-A24Z	8.22192	0	0.104818	1.50381	3.0298	0.238015	0.569274	4.45514	0.516522	8.44997	11.2421	7.64011	0.435578	0.0960429
TCGA-EW-A6SC	2.60822	0	0.490897	3.63589	0.712917	0.71455	0.742545	0.44583	0.310133	4.93448	8.35372	4.60916	0.855923	0.854514
TCGA-S3-A6ZH	1.75616	0	0.161625	2.04606	6.46632	0	0.0660411	5.51968	0.884951	4.27306	9.64937	3.34892	3.21944	1.5095
TCGA-D8-A1XF	1.26849	0	0.163528	1.43362	0.947495	0.309442	1.86814	0.631866	1.34306	12.5892	3.99646	7.71926	0.370665	3.15114
TCGA-E9-A1RB	2.67397	1	0.381722	2.10495	0.760142	1.93328	0.189233	1.25323	0.276624	5.39384	14.2261	5.09186	3.47791	0.162101
TCGA-LD-A74U	1.10137	0	0.639506	2.06397	0.24286	0.605062	0.938162	0.991459	0.291792	3.15327	8.27118	4.04884	4.09363	0.0887828
TCGA-A2-A25F	0.882192	0	0.347691	2.45053	0	0.191012	0.70156	0.0963055	0.153526	4.16871	9.36626	2.78993	0.169484	0.0031142
TCGA-C8-A12X	1.05479	0	0.332853	1.14741	0.34671	0.0629851	0.0748032	1.50048	0.728991	3.287	12.2982	12.9009	2.01191	4.37148
TCGA-E2-A1LS	4.39452	0	0.109207	0.988541	0.00888698	0.8266	0.010226	15.7946	0.2616	4.31712	7.85807	1.57936	4.69287	0.00379031
TCGA-BH-A0DS	0.213699	0	0.724318	3.32567	0.838303	0.456871	0.369266	7.86063	0.110163	7.1041	13.5395	8.24048	2.20425	0.0782113
TCGA-AC-A2FF	7.5589	0	0.376475	1.52843	0.635425	0.712396	0.344693	0.538771	0.763453	4.83768	6.25003	4.69448	1.58027	0.472331
TCGA-BH-A18S	5.50411	1	0.248272	1.53929	0.212139	0.176175	0.90667	0.766117	0.212402	4.62152	8.41111	5.02677	9.32056	0.0560101
TCGA-E2-A10A	3.36712	0	0.753893	3.18795	0.230375	0.407593	0.33424	0.264218	0.631807	4.41775	5.59555	8.2417	0.697479	0.170879
TCGA-A2-A0D1	2.87945	0	0.403908	2.87076	0.0239047	0.138965	0.0137533	4.01994	0.050262	6.74978	4.93341	2.71889	0.693579	0.0050977
TCGA-AR-A1AK	8.65479	0	0.0570174	2.00557	0.0123731	0.611393	0.234918	0.611979	0.208126	5.75727	10.9406	3.49627	3.08739	5.33521
TCGA-JL-A3YX	0.964384	0	0.493793	2.04441	1.89309	0.648885	0.354493	1.5311	0.225306	4.38358	4.21005	8.88695	1.50272	1.23777
TCGA-PE-A5DC	3.91781	1	0.336523	2.74947	0.0121713	0.0707552	0.553205	1.84612	18.0163	5.40101	8.70499	10.4259	1.62445	1.48984
TCGA-D8-A1XA	2.29863	0	0.29066	1.00917	0.283838	0.515634	0.204128	0.42896	0.646529	4.51516	6.5858	9.54208	1.30393	0.0907929
TCGA-BH-A0DE	6.49863	0	1.23408	2.81051	0	0.328906	0.520826	0.485052	0.475845	5.26522	5.63694	3.19746	0.19699	0.193046
TCGA-A7-A426	0.99726	0	0.332155	2.10879	0.0864958	1.10621	1.478	1.42603	0.509224	3.59821	8.81769	7.74736	8.23155	5.70697
TCGA-B6-A0RN	21.9397	0	1.80916	2.87105	2.51026	1.90191	0.403841	1.41222	0.400232	3.58042	8.52995	3.97486	1.86398	0.766185
TCGA-A8-A097	1	0	1.25458	3.13237	0	2.48095	0.639246	1.38296	1.45429	2.30168	4.09749	3.49147	1.15285	0.112977
TCGA-BH-A0BL	6.2411	0	2.49305	4.75404	0.0087731	4.15654	0.388657	1.04141	0.442711	3.97106	13.0018	3.66395	2.95273	0.0224505
TCGA-AR-A1AY	2.81096	0	0.184743	0.897581	0.0109337	5.18021	0.075487	4.79496	0	6.67828	8.0144	12.533	1.77652	0
TCGA-D8-A1XZ	1.27671	0	0.595795	3.45623	0	0.392143	2.12971	1.6404	1.91475	10.1665	13.9965	1.67834	0.34251	0.107888
TCGA-BH-A1EN	5.8274	1	0.309266	1.65734	0	0.305331	0.0352548	0.606154	0.147246	3.94583	5.778	4.60488	0.76196	0.00373352
TCGA-AN-A0AS	0.0273973	0	1.42274	3.55264	0.104201	1.24515	0.0466282	0.534468	0.486872	6.19203	7.16825	5.59662	1.7468	0.0197519
TCGA-B6-A0WW	1.52877	1	0.671925	3.68454	0.0810067	0.659281	0.577917	8.54745	0.953817	7.97943	11.7603	2.56253	3.66656	0.0552792
TCGA-A2-A04W	8.49863	0	0.693261	4.04033	0.0132743	0.887424	0.076372	0.52524	0.334926	1.59153	7.67539	5.09558	1.54058	0.0339691
TCGA-AR-A252	7.77534	0	0.282811	1.93879	0.245487	0.0254837	1.75539	0.462547	0.663635	4.88029	11.0436	3.49017	0.610513	0.194444
TCGA-BH-A0HO	0.208219	0	0.39755	2.34447	1.04286	0.796528	0.656933	0.376499	0.768253	3.34712	6.09431	2.84089	2.29696	0.00324659
TCGA-BH-A18G	0.408219	0	2.15974	7.04632	0	0.499502	0.0179765	1.80296	1.05114	2.43711	9.061	3.83142	5.43935	0.0599675
TCGA-E9-A295	1.0274	0	2.25753	2.29703	1.07137	0.19962	3.10569	5.20843	0.173281	4.84056	7.28224	4.36943	4.06496	0.544812
TCGA-BH-A1EX	4.13151	1	0.907502	2.86886	0	2.14151	0.699815	3.2086	0.64303	4.26225	8.52015	6.32442	2.54101	0.243084
TCGA-AR-A24X	8.23014	0	0.608936	2.73281	3.75083	7.13526	0.464933	0.502756	0.512942	4.45314	11.339	4.41681	0.265434	1.35912
TCGA-LD-A66U	1.76986	0	0.439071	3.15196	4.06306	1.72104	0.270178	1.51477	0.214648	2.6295	11.7148	7.60173	5.56853	6.15224
TCGA-OL-A5RV	2.90959	0	0.122654	2.37262	2.36889	1.08312	0.321586	1.7553	0	3.01913	11.5308	5.98376	4.71083	4.26838
TCGA-5L-AAT0	4.04658	0	0.353145	3.35499	4.88104	4.78055	0.976782	2.62411	0.446212	3.41162	8.36933	6.60011	6.05478	1.47836
TCGA-BH-A0DG	5.59178	0	0.952089	3.18314	0.0584743	0.475899	0.228769	0.655555	0.0983584	2.20251	9.96635	4.05283	17.916	0
TCGA-AR-A24M	10.0274	0	0.589972	2.47044	0.0812484	0.923171	0.713928	0.340969	0.993936	3.63585	25.1781	3.6098	6.72921	0.475685
TCGA-D8-A73W	1.05479	1	1.29036	3.04009	0	0.874646	0.62037	0.124027	0.369074	4.3983	4.08212	4.59013	3.20129	0.032085
TCGA-AC-A2QJ	1.22192	1	10.4953	5.36573	0	0.289225	0.0508878	0.182279	0.092986	4.51889	3.30458	9.25445	1.41145	0.00471544
TCGA-BH-A0BD	1.51781	0	0.390692	3.41543	0.481444	2.93079	0.209051	1.49763	0.687589	3.61245	4.62212	3.30943	1.84493	1.41411
TCGA-BH-A5IZ	1.55342	0	0.476948	2.08652	0	0.613714	0.0428745	3.11246	0.156687	3.31622	10.6065	3.64198	2.73874	0
TCGA-S3-AA11	1.15342	0	0.638549	2.23401	5.22604	0.258925	1.47774	1.90924	0.9365	3.12411	7.55443	9.68333	5.59998	1.38041
TCGA-AR-A1AP	7.82466	0	0.424977	3.29231	0.843179	0.957351	0.288035	1.30324	0.498618	4.79911	5.85983	5.6895	2.14062	7.30472
TCGA-EW-A1OX	2.49589	0	0.0782816	1.04107	0.0254814	0.0370327	9.84447	0.294074	0.160731	5.9489	6.55084	8.67203	1.25686	0.0108679
TCGA-A7-A26J	1.71781	0	0.402085	2.35568	0.303479	0.628187	1.07804	0.18593	0.765106	6.50272	18.1346	1.58057	2.54483	0.415068
TCGA-AN-A0FK	0.583562	0	0.289489	2.32331	0.062821	0.243464	0.132525	0.414286	0.0880582	2.99305	9.85405	10.1223	0.546813	0.0133966
TCGA-BH-A0DO	4.50411	0	0.132465	1.11489	1.27199	0.407322	0.489951	2.20374	0.135991	3.50554	6.44389	11.3219	3.87826	0.147121
TCGA-BH-A1FD	2.76438	1	1.56174	3.37697	0.0336107	0.610589	0.85085	0.831197	0.565358	4.80178	5.97975	9.39283	0.487596	0.666578
TCGA-C8-A1HM	1.0274	0	0.133594	2.13421	0	0.0842659	2.01822	0.382372	0.121912	5.70982	16.7371	2.26695	0	0.265839
TCGA-AN-A0FF	0.471233	0	0.373563	1.10541	0.320577	0.642623	0.13992	0.619653	0.232429	3.02305	8.18151	7.17061	2.11686	0.221591
TCGA-BH-A0E9	6.81918	0	0.249262	0.997313	1.86075	0.440228	0.37345	1.56956	0.181972	3.83583	11.0863	6.78674	8.41213	0.802839
TCGA-5T-A9QA	0.830137	0	0	6.49507	0	0.828563	4.33588	0.117492	1.1238	5.37621	11.1891	8.67547	3.20493	0
TCGA-AN-A0AT	0.0273973	0	3.20215	2.6073	0.00814321	0.497057	0.159293	0.026851	0.342438	3.05627	6.73681	5.81768	1.18135	0
TCGA-AR-A0TP	11.7123	0	0.21155	1.47087	0.0196747	1.60125	0.0169794	0.58387	2.39934	6.37173	10.8511	1.41609	2.74007	0
TCGA-A2-A0YM	2.64384	0	0.508235	1.37454	0	4.57468	0.221232	2.41789	0.0376047	6.84016	11.9323	2.74936	3.52865	0
TCGA-C8-A1HJ	0.0136986	0	0.503487	5.26897	0.0258774	0.401153	0.0297764	2.27538	0.0725462	5.9844	21.1779	1.80888	5.05548	0.00367891
TCGA-E2-A15S	1.1726	0	0.127449	0.685879	0	0.0241169	0.52033	0.273587	1.77945	10.4487	5.06325	3.65687	0.481474	0.0849301
TCGA-B6-A3ZX	3.15616	1	0.375741	2.97799	0	0.355503	0.369432	4.5034	0.0428605	3.39966	5.02292	4.54645	1.18289	0
TCGA-E9-A1NC	3.29589	0	2.19425	4.54087	0.0120042	1.46546	0.269352	8.47055	0.403839	5.34949	4.93344	1.92001	6.19962	0
TCGA-EW-A1J6	2.39726	0	0.284147	1.82435	0.0719388	0	3.07462	4.20196	2.42013	4.4358	20.7706	3.12313	2.02762	6.5528
TCGA-LL-A5YM	1.07945	0	0.982711	4.70017	2.32404	0	0.180284	0.258309	0.109809	1.68853	4.64578	13.5276	5.15199	0.968932
TCGA-AN-A0FY	0.0273973	0	1.00626	3.19006	0.49724	1.62883	0.145311	1.40535	0.531046	5.45879	6.44531	5.28805	0.641204	7.44951
TCGA-E9-A228	3.52055	0	0.125674	1.16721	0.0245449	0.0237811	3.56806	0.593509	2.40837	5.69168	5.26931	7.25552	0.712153	0.1326
TCGA-BH-A42U	9.21644	0	0.437172	3.96953	0.477406	0.933995	0.47539	3.57217	0.540504	3.25526	5.32486	9.67538	17.794	0.156627
TCGA-A2-A0CO	4.02192	0	0.200323	1.93301	0.343819	1.37843	0.723037	1.0946	0.24928	3.48179	6.49663	6.00489	4.95344	0.0404522
TCGA-E2-A1LI	8.55068	0	0.304814	2.27254	0	0.937289	0.261639	9.16056	0.556319	10.6575	14.6515	11.0941	2.97476	0.00705291
TCGA-AN-A0AL	0.621918	0	0.5703	5.51594	0	0.359723	0.233028	1.6694	0.0473118	3.56783	9.40777	2.65928	4.04779	0.0191939
TCGA-A2-A4RY	1.77534	0	0.383249	1.90685	0.436629	5.2578	0.394757	1.64539	0.590178	3.7729	6.02032	7.59335	2.5337	0.545367
TCGA-AC-A8OR	0.109589	0	0.22262	1.95688	0.0966198	0.889324	0.500301	0.159295	0.406305	3.42323	6.36024	7.01147	7.10184	0.583787
TCGA-HN-A2OB	5.20548	1	0.415611	1.73258	0.979208	2.39681	0.541137	1.23204	0.54181	2.98194	6.41837	5.26645	2.16821	0.76383
TCGA-E2-A10F	2.40548	0	1.30969	2.7588	3.78356	1.48698	0.263672	0.386572	0.358549	3.38843	9.84113	5.53074	2.84494	13.6187
TCGA-3C-AALJ	4.03836	0	0.70074	4.80972	0.0805051	0.0779998	1.23514	0.530907	2.25693	3.36201	10.0737	7.77353	0.46716	0.366246
TCGA-B6-A1KF	8.46027	0	0.600468	5.11775	0	1.0605	0.0224909	30.549	0.328776	11.9262	10.7105	6.41462	7.41022	0.0111151
TCGA-B6-A0RQ	11.6904	1	0.357007	1.65566	1.441	0.729603	0.454645	2.45237	0.586419	3.89499	8.02192	7.68267	3.29081	1.46708
TCGA-AR-A2LN	3.18082	0	0.400108	1.59693	0.0976793	2.88651	1.21764	1.01993	0.616141	4.00467	8.39953	6.2204	1.79493	0.243019
TCGA-B6-A408	5.67671	0	3.13048	3.31644	0.282185	3.91878	8.71887	0.758154	0.131849	4.51667	6.78684	7.94954	2.48654	0.695368
TCGA-D8-A27H	1.08767	0	0.614394	4.65066	0	0.852577	0.0613666	3.78079	0.0747557	8.34594	6.07246	3.68055	4.48735	0.00379095
TCGA-EW-A1J5	1.30685	0	0.11801	1.87744	2.97319	1.89811	0.530415	0.709308	0.193842	3.68862	13.19	5.18828	2.85321	1.26807
TCGA-D8-A146	1.76164	0	2.22822	2.65403	1.36889	1.54404	2.28632	1.48211	0.214793	3.34414	5.59783	2.23304	4.56454	0.0479266
TCGA-E2-A1LL	3.5863	0	6.85732	3.45108	0.0461819	0.984384	0.061997	0.862908	0	2.2314	17.8568	8.50823	0.625304	0.0393933
TCGA-AN-A04D	0.142466	0	0.166738	1.03059	0	0	0.0144122	6.27748	0.10534	4.68843	13.3255	4.11049	0.532991	0
TCGA-EW-A6SA	1.39726	0	0.0874725	2.06266	0.911141	0.110348	1.03751	0.813679	6.26614	6.11674	9.96258	10.6938	0.550753	1.46536
TCGA-C8-A8HP	1.08493	0	0.385567	2.3459	0	0.19456	0.0962777	1.76571	0	2.79537	8.03845	5.2936	1.84501	0.0214114
TCGA-BH-A1FJ	5.27945	1	0.198749	2.83744	0.95748	1.85537	0.0545911	2.13321	0.362738	4.59936	12.1699	4.61425	6.45712	0.0735796
TCGA-B6-A0I8	2.05205	1	0.136953	1.74747	0.00891593	2.12507	0.205187	1.38175	0.0374932	4.28074	5.90086	5.54579	1.0865	1.07995
TCGA-AC-A8OQ	0.0931507	0	2.81803	3.47659	0	1.03939	1.18969	1.89681	0.0653799	3.481	3.84484	2.84592	1.26307	0.00663099
TCGA-B6-A0WV	6.62192	1	0.41754	1.11725	1.68819	0.914856	0.230473	2.26436	0.240649	4.43283	9.97769	5.08507	1.66039	2.09903
TCGA-A2-A04P	1.50137	1	1.15755	7.67481	0.0114179	0.365067	0.0591226	10.8806	1.24838	2.17804	8.16619	3.75395	7.222	0.0194791
TCGA-LL-A5YN	1.22466	0	0.389155	2.5334	0.0422246	0.122732	0.242934	2.04203	0.0591875	3.09442	13.6723	7.80417	8.82085	0.186091
TCGA-D8-A27W	1.02192	0	0.378538	1.77428	0.197149	0.204657	1.81483	0.0464334	2.10223	6.77249	2.70579	6.96978	0.245148	0.018018
TCGA-AC-A3BB	2.70411	0	0.698936	2.6464	6.96288	0.430608	0.213085	0.523383	0.177995	2.32362	14.7976	7.93604	11.2372	1.06511
TCGA-AO-A03U	4.91233	1	3.90535	3.05736	0	1.23535	0.183392	0.0750751	0.25532	3.55184	4.76639	1.65899	1.27717	0.00647381
TCGA-AR-A24S	8.15342	0	0.602095	2.78783	0.483714	7.17537	0.364668	1.64997	0.490993	5.92987	23.5474	2.16392	0.919511	0.554889
TCGA-AN-A0XT	0.0273973	0	0.159162	2.01061	0.220187	0	3.74829	1.02499	0	3.6921	12.2361	4.21233	1.87899	0.878335
TCGA-EW-A1PE	0.876712	0	0.266855	2.01501	0.466322	0.239194	0.384027	0.180897	0.384505	2.39949	9.74424	4.14366	4.7753	1.06463
TCGA-A2-A0CY	4.58356	0	0.523684	2.88368	0.189405	0.110106	0.341445	2.3316	0.159297	1.91877	10.5585	5.65495	20.8094	0.215417
TCGA-A8-A08F	2.75068	0	0.821232	2.54108	0	0.144558	0.729649	0.122992	0.62742	5.94948	3.58353	5.08215	0.721496	0.620437
TCGA-AC-A2FK	7.26027	0	0.0205234	1.03323	0.253862	0.932066	0.261364	1.98254	0.505676	5.26663	5.72884	5.86502	2.40352	0.0854783
TCGA-E9-A1N5	3.06849	0	0.968803	2.94322	2.2225	1.09122	1.30461	0.297096	0.505192	4.10668	10.7402	7.55257	0.522846	1.80613
TCGA-AC-A3W5	1.38082	0	1.57543	4.89224	0	0.512887	0.16497	3.49097	0.0463763	3.09318	5.10139	5.35058	0.63996	0.0282216
TCGA-A7-A4SD	1.20822	0	0.57063	3.16713	0	4.23278	0.427465	0.979949	0.124975	3.48315	10.7334	3.96121	7.84679	0
TCGA-E2-A1AZ	6.38082	0	0.52348	1.97764	0	1.12265	0.366002	0.824064	0.382163	6.507	17.664	2.50336	0.527358	0.00969
TCGA-B6-A0I6	2.71507	1	0.77204	2.34294	0	4.07519	0.0304392	4.14323	0.500586	3.81667	4.7299	8.48566	1.07454	0
TCGA-E2-A15E	1.72603	0	0.13297	1.36323	2.13777	0.789434	0.649183	1.80576	0.699783	6.06609	11.1744	4.64147	1.73794	4.33995
TCGA-D8-A1JG	4.41644	0	0.220695	2.16625	0.00756192	0.461576	1.6228	4.01443	0	6.49117	4.06298	7.57949	0.351047	0.00322517
TCGA-AO-A129	9.00274	0	2.01538	3.54659	0	1.4619	0.32082	6.0568	0.229893	2.74555	12.0411	4.97436	2.41099	0.00932652
TCGA-AO-A0JF	5.42466	0	1.51046	2.90626	0.751315	0.642295	0.845449	0.619337	0.185849	3.27156	6.74237	2.4348	2.11578	0.311012
TCGA-BH-A28Q	3.06575	0	0.358929	1.84059	0.912067	5.14874	0.581124	1.21788	0.760744	3.71449	6.07498	4.72873	1.13725	6.84443
TCGA-AC-A6IX	1.02192	0	0.209621	1.97545	0.565839	0.575786	1.05929	4.83915	0.637897	4.74075	5.78848	4.5717	1.13836	0.120511
TCGA-E2-A15H	1.07671	0	0.448999	2.19586	0.0116923	0.475794	0.221991	0.501196	0.245841	2.78166	16.2463	4.50907	0.814185	0.0149603
TCGA-A8-A06Q	0.0849315	0	0.043061	0.941097	0.81998	0.142596	0.7016	1.57142	0.383131	4.32601	7.71816	4.434	1.58608	3.80212
TCGA-EW-A1PC	0.512329	0	0.846008	6.16317	0	4.40243	0.362741	1.05141	0.213324	5.55302	46.4541	3.70916	3.4063	0.151451
TCGA-AC-A3YJ	2.06575	0	0.325641	1.90322	0.226132	0.287562	0.59359	1.39807	1.12923	3.2291	6.51248	6.27928	5.24885	0.0964455
TCGA-AN-A0XU	0.0273973	0	5.11896	1.22097	0.0203825	1.71809	0.0234536	7.96418	0.685699	5.52734	6.49107	1.46704	2.36554	0
TCGA-C8-A1HN	1.07945	0	0.359906	3.53641	0.0403976	0.0704528	0.502032	2.58418	1.08723	10.5447	11.1977	4.26452	1.87537	0.461754
TCGA-BH-A0BG	5.12603	0	0.666135	3.1157	0	1.43699	0.139723	0.714976	0.547096	5.35606	8.13209	3.11362	2.96948	0
TCGA-E2-A156	1.98904	0	0.334699	1.03757	1.5979	0.0703715	0.933261	0.718477	5.19232	3.93339	9.69155	3.27	2.38834	8.64274
TCGA-E2-A1LH	8.89589	0	1.19411	4.92963	0	0.330671	0.250902	1.563	0.0797333	6.16603	8.9056	3.57181	3.74089	0
TCGA-LL-A740	1.20822	0	0.593174	5.48407	0	3.46639	0.0196038	10.4863	0.191048	2.36243	5.19321	12.777	3.29541	0.0096883
TCGA-A1-A0SF	4.00822	0	0.113532	1.45003	4.98902	1.32481	0.403978	3.41197	0.207208	3.34221	17.0947	8.80065	5.43271	0.304725
TCGA-AO-A0J8	1.86301	0	0.56499	2.34697	1.66254	5.60219	0.0253944	1.1158	0.30935	3.06421	8.93904	5.07253	6.91548	0.0909878
TCGA-A7-A13E	1.68219	1	1.25461	1.97356	0.038745	4.12395	0.472867	2.95602	0.335951	8.08442	11.5359	2.59007	2.66841	0.0256518
TCGA-A8-A08J	3.08767	1	0.782097	5.18843	0.0454607	0.211421	0.277246	0.5996	0.191171	4.3139	5.82337	7.54591	3.32391	0.0853119
TCGA-AN-A0G0	0.0438356	0	0.539837	1.21926	0	5.91024	0.00481426	1.71066	0.281503	4.41883	3.39428	2.02243	4.03021	0
TCGA-E2-A1IE	6.47123	0	0.231753	1.61073	2.23295	0.21927	0.503464	0.348242	1.39581	4.06705	9.46199	5.67096	0.919285	0.881575
TCGA-BH-A0BO	6.01918	0	0.41358	3.03491	0.653889	5.89752	0.403869	0.285367	0.363935	3.29813	8.94751	2.95644	2.28782	0.0246075
TCGA-E2-A14T	6.33151	0	0.171303	2.41871	3.10031	0.0864411	1.1421	1.05415	0.625294	5.36443	5.72746	8.29768	0.172572	0.0792737
TCGA-BH-A0W5	3.52877	0	0.805262	2.76791	1.89775	1.06665	0.536875	1.17545	0.176363	6.15549	11.0803	5.29185	0.365052	22.7793
TCGA-BH-A6R8	0.80274	0	0.446963	0.965951	1.18471	0.0604128	0.669651	1.91894	1.26734	3.24236	10.6127	6.09467	0	5.80187
TCGA-B6-A0X0	10.8082	1	0.0284906	2.11263	3.39427	1.45563	0.352153	0.61159	0.155995	1.97895	6.5008	9.13068	5.27392	1.16288
TCGA-GI-A2C8	0.616438	0	0.322652	4.01756	0	0.635988	0.659646	4.84832	0.110414	20.8786	18.265	3.68633	0.253939	0.0186641
TCGA-B6-A0IC	0.003	1	0.0244094	1.69045	0.015891	0.230948	0.329137	0.681177	15.5034	4.3864	7.61931	2.93706	1.06045	3.30066
TCGA-EW-A1J2	1.10411	0	0.637118	2.1627	0.451809	2.79873	0.498579	0.928056	0.529493	4.518	11.2931	4.93611	1.54729	2.80833
TCGA-BH-A0GY	2.52877	0	0.238061	2.25825	0.167898	3.56629	0.0668754	4.68446	0.271555	10.902	5.19296	3.74126	2.17341	2.13173
TCGA-OK-A5Q2	0.175342	0	0.498075	2.41098	0.204161	0.52361	0.359295	0.752391	0.151507	3.41691	7.56369	5.22901	2.57851	0.563428
TCGA-B6-A0I2	11.9479	0	0.213083	1.69323	0.0115601	0.134404	0.452265	2.85883	0.291675	3.71575	15.1989	1.45864	3.35409	0
TCGA-AQ-A04L	10.8411	0	0.692408	3.67631	0.0204896	0.0595559	0.141461	1.58769	0.129244	5.72199	14.3262	3.04052	1.66458	0
TCGA-A8-A083	0.003	0	0.211571	2.09058	0.361559	0.325285	0.0742922	0.510937	4.27167	4.63183	10.7209	2.44781	4.54583	0.906874
TCGA-BH-A1EU	3.52329	1	0.37886	1.7523	0.499456	0.519759	0.691782	0.691284	0.648243	7.01581	9.99392	5.10654	3.50656	0.912562
TCGA-A2-A3XS	2.8274	1	0.895638	3.25167	0	0.333403	0.0439956	22.9138	0.160784	5.80748	4.86372	11.6703	2.88431	0.0244607
TCGA-BH-A0BQ	6.17808	0	0.921897	3.13986	2.09394	2.44228	0.360649	0.439774	0.336512	2.64117	9.01681	6.96851	7.97157	1.58136
TCGA-E2-A10C	3.34247	0	0.282485	2.76221	0.735611	0.53454	0.40811	5.45753	0.276195	5.06813	13.1575	11.4856	9.14712	0.252112
TCGA-E2-A2P5	2.24932	1	0.353114	1.83703	0.595608	0.425212	0.661304	1.89502	0.131824	3.61771	12.2326	7.35376	1.45526	0.00445663
TCGA-AO-A0J7	1.69315	0	0.445378	1.31164	0.300305	0.511687	0.0834094	1.22923	0.348369	3.78049	19.9525	8.59428	0.540816	0.181079
TCGA-E9-A1N9	3.01644	0	0.102152	2.00642	0.266011	0.502579	1.90542	7.6749	0.167794	9.29215	9.44164	5.72022	1.92953	0.0737451
TCGA-BH-A0E7	3.73425	0	0.975533	1.93546	1.43778	1.48704	1.07587	3.19935	4.04311	8.04226	9.5414	3.49572	1.27963	13.4192
TCGA-A2-A0YC	2.71233	0	0.631369	1.78272	1.72976	0.149341	0.0985346	0.931784	0.972267	3.84375	7.69365	4.53503	0.0496911	10.7375
TCGA-BH-A1FL	4.58356	1	0.176792	2.07756	2.00974	1.5183	0.478812	3.09446	0.223384	4.15534	10.5849	7.48944	8.47697	2.02773
TCGA-AR-A0TX	5.40274	0	0.346508	1.59165	0.019616	0.0570166	0.361146	0.485106	0.247467	2.76411	3.31542	1.76047	0.682973	0.0125494
TCGA-AO-A0JC	4.23836	0	0.095222	2.13716	0.28516	0.108112	1.73337	0.694985	0.625646	4.66328	21.7272	5.31015	1.36696	1.77144
TCGA-A2-A0T0	1.46027	0	1.68616	3.16789	0	0.241313	0.0636869	1.6425	0.271538	4.85889	8.07451	7.45909	1.81998	0
TCGA-AC-A3TN	1.24932	0	0.736134	1.85604	2.70503	0	0.753644	1.58021	0.268705	2.07454	8.2799	8.06262	13.7812	0.817582
TCGA-E9-A22G	3.39452	0	0.392775	1.0585	0	2.32882	0.0980775	11.1014	0.430114	6.22574	6.14154	3.34763	4.79767	0
TCGA-OL-A97C	0.742466	0	0.253516	2.23894	1.28368	4.85054	0.284868	0.302338	0.308463	1.838	4.50238	6.55061	1.38339	0.813413
TCGA-E2-A1B1	7.26849	0	0.258043	1.87902	0.388118	1.01026	2.03968	0.802238	0.194879	4.86173	10.7802	3.1502	1.17652	0.242123
TCGA-BH-A18F	2.74247	0	0.306884	2.68516	0.911531	0.834772	1.50866	0.741116	0.210036	4.42404	7.3533	3.26208	1.81147	0.292909
TCGA-A8-A085	3.07945	0	1.21507	2.92345	4.91844	0.203966	4.37494	0.105174	0.429219	3.01128	9.60171	5.18105	0.222109	0.195896
TCGA-AC-A8OP	1.68219	0	0.207088	1.31818	0.209717	0.391869	0.33612	0.691512	0.314965	4.80284	6.95589	4.1796	1.82544	0.115001
TCGA-A1-A0SP	1.6	0	0.522879	2.40879	0	2.24871	0.474782	1.76868	0.0867556	7.43724	5.9828	2.98812	1.49646	0.0219974
TCGA-Z7-A8R6	8.92055	0	0.370677	2.90408	1.52469	4.52738	0.138839	0.831878	0.322887	3.50802	10.265	3.52836	2.35511	1.37074
TCGA-E2-A15O	0.791781	0	0.119635	1.12002	0.246634	0.264113	1.10531	0.385219	0.109173	10.4432	4.54958	4.19855	3.31433	0.930101
TCGA-E2-A14N	3.92877	0	0.095229	3.35831	0	1.4416	0.0570697	4.33375	0.625692	5.13132	26.5157	1.60859	4.1012	0
TCGA-A2-A0YG	1.82466	0	0.136124	1.70482	0.00984659	0.057241	0.0623162	0.454547	0.0414068	4.42779	7.88322	2.06489	0.971354	0.00839917
TCGA-A7-A26F	2.02192	0	4.05532	18.418	0.0334188	7.91663	0.182658	18.7329	0.281065	4.87567	2.46743	5.49366	6.39953	0
TCGA-BH-A0B8	4.29863	0	0.422144	3.35262	0.170129	0.380387	2.34163	1.38086	3.68719	5.71561	6.30971	5.37248	0.455647	0.312567
TCGA-E2-A1BC	1.3726	0	0.32679	1.86401	0.16547	0.755797	0.299203	0.779446	0.298214	4.99323	10.7242	5.46126	2.60625	0.0100819
TCGA-E2-A14Y	5.77808	0	0.32471	3.48687	0	0	0.0648651	2.50933	0.118526	7.24092	9.62798	0.926678	4.33428	0
TCGA-A7-A4SF	1.49315	0	0.487974	1.85224	0.0352978	1.12858	0.152311	0.290973	0	2.73895	6.8765	3.3247	4.60864	0
TCGA-A2-A4RW	0.608219	0	0.485554	2.24897	1.84085	0.432378	0.0855844	1.83937	0.469158	3.23137	7.80727	11.9624	2.69752	0.166541
TCGA-AN-A03X	0.0273973	0	1.61716	3.52491	0.542852	0	0.141965	0.0542416	0.276703	3.21772	6.87765	3.21579	0	2.31527
TCGA-GM-A2DD	6.25205	0	0.345654	2.79049	0	0.240975	0.231678	10.0755	0.199218	2.49855	9.41879	16.7331	5.22322	0.0050513
TCGA-A8-A0A7	0.0821918	0	0.518964	2.08539	0	1.62648	0.479878	4.87388	0.0887968	4.83018	7.15668	6.37953	0.857733	0.009006
TCGA-D8-A1XC	1.03288	1	0.0993835	1.26686	0	0.225674	0.550925	0.21334	0.272079	4.97167	3.61446	8.07186	0.600718	0.011038
TCGA-AO-A12F	5.04658	0	0.578759	2.29472	0.0470979	0.191656	0.0975499	1.55298	0.118833	5.33722	14.9654	5.00531	0.98389	0
TCGA-A2-A0EO	6.69041	0	0.454977	2.68437	3.7837	4.24918	0.401298	1.85883	0.361618	4.52569	8.89055	5.55262	0.609898	0.0326011
TCGA-B6-A0X5	5.74521	1	0.515886	1.98307	0.0438067	0	0.075611	1.34817	0.92108	6.66859	12.6778	8.74537	7.20247	1.70021
TCGA-D8-A73U	1.34795	0	0.936904	2.21492	0.119337	1.31039	1.01463	0.655825	0.223037	2.76157	10.9932	5.56124	6.3094	0.130071
TCGA-AR-A5QP	3.24658	0	0.346465	1.41296	0.964876	0.983414	0.331636	4.09055	2.74012	6.06699	22.0041	10.8675	1.52701	1.6835
TCGA-BH-A1ET	6.90411	1	0.199849	1.93294	2.78425	0.0945424	1.09288	1.45861	0.73861	4.57632	18.9808	5.00589	0.679486	0.887842
TCGA-D8-A1XR	1.32055	0	0.377961	1.95231	0.707422	3.12903	0.530878	1.03954	0.226347	4.89138	5.86885	8.10352	2.94494	0.0327953
TCGA-A8-A07L	2.67123	0	0.601221	1.50513	0	0.891694	0.505158	0.383693	0.266909	13.0082	12.5157	4.83157	0	1.38963
TCGA-AO-A0JA	1.79452	0	0.251139	2.19351	0.245245	0.801943	1.60499	2.93138	0.300796	2.92111	7.78103	3.21433	4.50655	1.44693
TCGA-A2-A0YE	1.51781	0	0.49732	1.76116	0	1.27321	0.0876584	6.90779	0.320352	3.93056	5.57381	2.55539	2.04454	0
TCGA-E2-A14R	3.21644	0	0.28123	1.3675	0	0.266083	0.173052	2.24231	0.604931	4.89412	14.9139	5.27572	0.6071	0.00557761
TCGA-EW-A1P5	1.92603	0	0.193305	2.40134	0.194488	0.399041	2.92247	0.0377233	0.625423	3.97938	10.0956	3.84268	1.26136	3.35702
TCGA-A8-A07R	0.747945	0	0.216761	2.2151	0	0.844474	0.05731	0.191598	0.104721	2.5362	3.76593	2.7439	3.75719	0
TCGA-AR-A1AJ	6.52877	0	1.02505	2.51715	0.0119165	0	0.774732	2.71122	0.100223	3.21387	16.2611	3.28254	0.622351	0
TCGA-EW-A1P0	3.4274	0	0.10455	2.45023	0	5.38119	2.72552	1.12216	1.43111	14.1536	10.1719	6.31418	0.631947	0.0406412
TCGA-C8-A27B	1.20274	0	0.492907	1.81615	0	0.266491	0.575843	1.63753	0.353418	5.77414	17.9835	3.80186	1.33007	0.00325859
TCGA-A2-A0EX	2.06027	0	0.35964	1.42928	1.4048	1.90551	0.228999	6.71656	1.23072	6.62679	8.51846	5.28439	1.29071	2.1819
TCGA-A8-A07G	1.58082	0	1.25574	3.04725	0.905412	3.29603	0.212413	1.13042	0.739308	2.94865	3.87852	2.21833	2.70351	0.236195
TCGA-A2-A3KC	3.01918	0	0.565584	2.59915	0.0557888	2.95128	0.263199	0.956567	0	3.03629	7.99995	3.76755	2.97836	0.956519
TCGA-D8-A1JD	1.51233	0	1.0586	2.67405	0.632332	1.09452	0.114455	1.31192	0.0896319	6.11796	12.5898	1.64145	0.948256	0.0545442
TCGA-E2-A107	2.86849	0	0.11137	1.43228	1.03577	0.150531	0.357551	2.45902	0.304894	2.41672	13.1021	7.52864	5.04878	0.287143
TCGA-A8-A086	1.08493	0	1.23486	2.23238	0.736222	0.270566	0.564768	0.892904	0.604957	9.76978	6.27814	3.94021	0.883903	4.37795
TCGA-BH-A0AU	5.24384	0	0.380935	1.11949	3.00075	0.180209	0.178352	5.27436	0.208574	6.20733	12.5967	7.02965	0.215863	0.978378
TCGA-GM-A2DM	8.83836	0	0.286978	1.63692	0.923152	2.52355	0.73978	0.217426	1.38644	4.83235	3.40211	7.07019	2.10451	0.553091
TCGA-BH-A0AW	1.70411	0	0.476455	2.1494	0	0.0858654	0.0849805	4.62685	0	3.01257	4.80898	4.22621	6.6855	0.0125993
TCGA-GM-A3NY	3.18356	0	0.430318	3.4239	1.90499	2.9857	1.9019	0.554243	0.471226	3.43683	27.6951	5.04504	14.9018	1.7086
TCGA-AC-A3W6	0.003	0	2.02614	5.42724	0.536959	1.3911	1.23573	1.00074	0.245437	2.63241	5.62805	5.45592	4.26743	0.0149357
TCGA-A1-A0SN	3.27671	0	0.404111	1.78322	0	0.711954	0.213995	0.239305	0.0762979	2.73753	11.2011	4.82055	1.21079	0.0309533
TCGA-EW-A2FV	2.1589	0	0.315779	1.62422	0.00822313	0.717051	0.425797	0.379604	0.345799	3.81296	6.27624	5.02717	1.71784	0.00350718
TCGA-AC-A62Y	1.45205	0	0.351099	2.92839	0.96241	0.0349673	0.733667	1.98338	0.354123	3.17644	11.9857	10.2622	7.12054	0.697798
TCGA-A2-A0YT	1.98082	1	0.114636	1.35673	0	0.265129	0.176521	2.02334	0.523058	11.5485	8.29115	3.41892	0.914259	0.0636599
TCGA-D8-A27T	1.09041	0	0.897359	2.04176	0.241097	1.94063	0.469488	0.275187	0.233968	4.0974	7.47348	4.13639	1.45287	2.63399
TCGA-AR-A24V	8.77534	0	0.875132	3.16899	0.00825693	0.311999	0.603316	0.598972	0.17361	6.02882	8.02078	5.10653	0.239569	1.52485
TCGA-AR-A2LK	4.51781	1	0.583913	1.48258	0.615462	0.815541	2.66095	1.40267	0.266426	8.96178	17.1493	2.54143	1.20799	2.59793
TCGA-A8-A094	0.003	0	0.426289	2.97424	0	0.699103	0.276759	4.63645	0.0778023	7.91592	7.47201	10.0613	1.3957	0.0631272
TCGA-A8-A081	0.003	0	0.0862425	0.974688	0	0.559526	0.835254	0.608289	0.067458	6.0228	28.8824	9.09423	7.72623	0.0478923
TCGA-AR-A24O	9.88219	0	0.403094	2.86943	1.4579	0.169504	0.424984	0.929393	0.613075	3.99347	13.5914	4.43913	1.2972	3.27894
TCGA-A7-A6VY	0.728767	0	1.48505	4.29292	0	0.995257	0.289706	3.65277	0.338798	5.21239	9.17361	4.61756	3.85702	0
TCGA-BH-A1FU	4.62466	1	0.895914	3.2548	0.0248194	6.34843	0.214193	5.44226	0.208741	6.45638	4.79101	2.80088	1.65628	0.0846843
TCGA-E9-A1QZ	2.06849	0	0.124496	1.63981	0.0450274	0.0523515	1.9844	0.920523	0.605917	3.69289	9.03633	4.60923	1.41096	0.518516
TCGA-AC-A2BM	8.27945	0	0.120729	1.60611	0.134738	0.293726	0.749358	0.92558	3.02186	9.10584	5.39359	2.83351	0.5864	1.53721
TCGA-A7-A4SE	1.76438	0	3.45936	4.21429	0	4.19748	0.118692	1.3038	0	2.77453	7.55475	3.36077	0.598566	0
TCGA-C8-A12W	1.05479	0	0.941272	2.18905	0.100047	0.39985	0.201462	1.19585	0.894022	5.23611	3.51541	2.17805	1.95938	2.0535
TCGA-A1-A0SK	2.64932	1	0.188164	0.796888	0	0.383448	0.216855	1.02534	0.277377	12.9251	5.0126	2.79661	1.96848	0.0160756
TCGA-E2-A10B	3.12603	0	0.707744	2.25414	0.179182	0.54562	0.495816	0.225077	0.287046	3.08283	4.38712	2.27455	4.90178	0.160121
TCGA-E9-A5UP	2.2	0	0.134804	1.67634	0.376113	0.0364409	0.35344	1.44687	3.95407	5.99909	5.37551	4.99084	0.509258	1.68968
TCGA-GM-A2DF	5.90411	0	0.724906	5.1625	0	0.148295	0.139428	0.252342	0.429091	3.53617	14.9769	3.03743	3.70072	0
TCGA-C8-A12N	0.980822	0	1.53106	3.19582	1.88274	0.193146	1.15968	1.05902	0.419151	5.5292	10.4035	5.01892	3.66319	4.47787
TCGA-AC-A5EH	1.4	0	3.49281	2.9112	0.386795	0.545103	0.182076	0.618375	0	1.87585	5.75547	6.97814	0.95222	0.0099981
TCGA-AC-A23E	1.91233	0	1.63905	4.76943	1.41484	0.666259	0.35016	0.469128	0.19943	3.25616	10.2796	3.80672	0.733865	0.704564
TCGA-E9-A1RI	3.96986	0	0.974878	3.06942	1.03938	2.45966	1.23303	0.788558	0.618872	4.31706	6.41485	3.18756	1.17425	0.364837
TCGA-C8-A278	0.813699	0	0.309652	3.13807	0.0183263	0.053268	0.342673	0.906423	0	8.26807	10.0096	2.16583	0.319035	0
TCGA-D8-A1JJ	1.67397	0	0.898794	3.68606	0.524898	0.600272	0.470318	0.68096	0.289482	8.58738	8.57311	2.4009	3.74498	0.80006
TCGA-AO-A0JE	6.39726	0	1.0905	4.46848	0.494805	0.781642	0.365133	1.41874	0.135701	3.2836	7.40615	2.94392	3.37064	0.192684
TCGA-E2-A15I	4.63562	0	0.151286	1.01927	0.361131	0.349893	1.54255	1.22686	0.552229	5.07136	7.69049	8.28494	2.85763	0.0140021
TCGA-D8-A145	1.12329	0	0.4242	1.63302	0.502114	0.802706	0.47666	0.455303	0.316723	3.87251	4.68994	5.19789	2.84086	0.599627
TCGA-BH-A0BP	6.29041	1	0.582346	2.54682	0.247885	1.27149	0.260067	2.40401	0.30659	3.7676	5.29221	4.04254	1.1846	0.286075
TCGA-E2-A15M	0.920548	1	0.231837	2.74483	0.156967	0.228124	0.302188	0.597203	0.177713	7.51326	12.1265	3.84103	0.560529	0.0592222
TCGA-C8-A137	1.03836	0	0.529856	4.04069	0	0.250659	0.0165384	2.46439	0	1.7	5.1909	1.2516	0.917437	0
TCGA-A8-A06Y	2.16712	0	0.150281	1.67713	0.0489178	0.568746	0.408091	0.887145	1.38853	4.30323	17.2973	7.38948	4.96761	0.479861
TCGA-A2-A0EW	5.16164	1	0.358784	1.28816	0.637023	0.586339	0.452021	1.19028	0.401821	4.41954	4.57114	5.20764	2.15633	0.507157
TCGA-AR-A0TQ	8.19452	0	0.156456	1.05957	0	0.569344	0.180313	0.180845	0.296532	4.48587	6.83038	1.46205	0.818387	0.384292
TCGA-LD-A9QF	0.884932	0	0.736545	2.66589	0.0259192	0.226013	0.313158	2.73487	0.0544976	2.76542	5.0033	3.84624	1.95527	0.0331637
TCGA-BH-A0H6	2.04658	0	1.88468	2.47676	2.47798	3.53138	0.609027	5.98926	0.758767	8.97425	10.9574	6.28502	1.46586	1.24156
TCGA-EW-A1P3	4.4137	0	0.399201	2.60026	5.1366	0.399918	0.228682	1.41143	3.72864	2.95325	11.6953	7.98753	8.69372	42.9873
TCGA-B6-A0IB	10.7973	1	0.447977	2.50712	1.74013	0.0565131	0.318805	9.96905	0.0817606	3.50714	15.4276	12.5428	18.2775	0.186578
TCGA-A2-A25B	3.53699	0	0.783698	2.13793	0.166797	0.570376	0.118544	1.09998	0	6.41056	11.329	3.17351	2.7329	0.933179
TCGA-AN-A0XW	0.465753	0	1.10793	3.76473	0.613632	0.43808	0.22917	1.17142	0.543251	3.19639	7.33563	2.92721	2.68624	1.26266
TCGA-BH-A0E0	0.367123	0	0	0.770748	0	1.96031	0.036095	5.74055	0.0659555	3.27922	7.47834	4.98938	5.2788	0.0602044
TCGA-A2-A0CM	2.06575	1	1.21431	3.92021	0.0138691	0.685312	0.40695	3.42984	0.5249	5.71347	9.37642	3.10561	3.86306	0
TCGA-D8-A1X9	1.99178	0	0.521551	2.01046	0.280489	0.107274	2.57352	0.413758	8.38074	8.09614	5.94889	5.49636	0.299828	0.308517
TCGA-BH-A0HY	4.23288	0	0.408465	4.44029	0	1.71762	0.0566641	1.1691	0.414163	3.9432	4.34552	6.51113	4.80072	0.0882114
TCGA-A7-A0CJ	2.55068	0	0.393503	1.85197	0.512356	4.46771	0.529261	0.422355	1.02831	5.06997	23.1201	8.46392	0.878427	6.4414
TCGA-AR-A2LJ	7.21096	0	0.326651	2.36143	0.0318984	0.247246	0.764681	1.26216	0.268278	2.41501	6.45071	11.2622	1.72762	1.10652
TCGA-B6-A40C	5.92877	0	1.14452	5.23704	0.196512	0.880583	0.537038	0.431979	0.99853	3.60695	8.87156	9.29836	2.61326	1.01273
TCGA-A2-A0EP	9.87123	0	1.10152	2.90122	0.136161	0.211078	0.443918	0.419039	0.267205	3.07426	6.8798	4.75895	2.68642	0.00774304
TCGA-B6-A0RO	13.5041	0	0.137963	1.84076	0.0538899	0.0783194	0.682108	1.24386	0.339926	2.24085	10.099	1.50042	13.3947	2.52826
TCGA-GM-A3NW	9.20822	0	0.0504674	1.36006	0.525684	0.286495	1.82728	1.69725	0.368434	4.33166	5.3972	3.69799	6.48226	0.0186837
TCGA-A1-A0SO	2.33425	0	0.228761	0.256966	0	2.69913	0.0604827	0.375522	1.25254	5.78279	13.5597	17.982	0.762537	0
TCGA-C8-A132	1.04932	0	0.43751	2.83776	0.0109549	0.541314	0.680699	2.34794	0.0460675	4.6989	7.50368	5.12027	0.889978	0.448539
TCGA-A8-A09M	2.75616	0	0.243435	1.58778	0.559965	0.153549	1.17318	1.67221	1.15517	4.60014	10.8835	6.0648	0.490476	1.09049
TCGA-BH-A0E1	1.30685	0	0.194101	2.40467	0.264215	0.367294	0.17845	0.643938	0.483076	3.10748	8.37951	4.12391	1.33322	0.524245
TCGA-EW-A424	1.9589	0	0.275548	3.24056	1.24627	0.933056	0.966896	1.61885	2.18366	3.95814	12.1109	8.17136	1.20532	22.3567
TCGA-PL-A8LY	0.0219178	0	0.120777	1.94093	1.03789	0.228544	0.307616	2.90376	0.529034	3.80901	7.47007	8.91512	3.19388	0.429248
TCGA-AR-A1AI	9.03014	0	0.368987	1.35274	0	0.0910731	0.186278	2.78951	0.307441	2.27651	12.0409	3.56375	0.969705	0
TCGA-GM-A4E0	6.00274	0	0.210205	2.36823	0.0195496	0.454591	0.76484	0.902469	0.73989	2.39133	10.817	6.01054	2.49577	4.13562
TCGA-S3-AA15	1.43836	0	0.974473	7.23627	0	1.89666	0.229425	1.13557	0.304889	2.60296	6.77205	4.89629	0.946631	0.0231919
TCGA-C8-A275	0.00273973	0	0.333863	2.43776	0	0.607463	0.192385	5.73346	0.0703079	6.68493	4.37261	3.78841	4.02632	0.0035654
TCGA-B6-A0RE	21.3068	0	1.10603	5.26945	0.0225014	3.27017	0.135932	3.26458	0.141934	4.88943	5.66463	5.71839	3.46017	0
TCGA-AO-A12E	5.86849	0	0.19955	1.22638	1.1692	1.15641	1.83119	0.696088	0.102431	4.07552	10.7185	4.41545	1.64906	1.3921
TCGA-AQ-A7U7	1.6	1	0.550865	2.55241	0.0597706	3.54413	1.60249	0.275919	0.402155	3.2691	9.93207	3.59032	3.39904	3.87482
TCGA-BH-A202	2.17808	0	0.559258	2.06605	0	1.43765	0.229235	4.77945	0.14444	9.54306	10.5108	3.45498	1.9533	0.0146494
TCGA-AN-A0AR	0.0273973	0	1.97371	2.34987	0	1.57255	0.105609	6.88088	0.85316	2.83464	7.15029	4.06913	19.7898	0.00824092
TCGA-AC-A6IW	1.13151	0	0.310462	2.94086	0.00878768	0.357597	0.42975	3.9987	0.0739078	3.2721	9.8809	1.59295	2.29472	0
TCGA-AO-A12G	4.49041	0	0.414512	2.44243	3.22827	0.377661	0.19551	6.55821	0.462323	8.81368	7.11266	6.73185	14.6154	0.42201
TCGA-A8-A06X	2.58356	1	0.3255	2.34965	0.0454086	0.0439955	0.487672	0.399275	0	2.88732	7.29779	4.33083	2.28367	1.28467
TCGA-AO-A0J6	3.12329	0	2.39362	1.28712	0	0.217759	0.452582	2.02565	0.252035	3.46577	10.7163	2.43649	3.52138	0.00319526
TCGA-LL-A7SZ	1.6274	0	0.841576	2.67726	0.132247	0.219655	0.989129	16.259	0.953359	14.1049	5.91571	7.823	9.64749	0.290076
TCGA-B6-A0I1	6.46849	1	12.1592	3.20858	0.00881503	0.256221	0.0760743	12.9636	0.259483	6.04207	10.3194	4.82506	2.96684	0
TCGA-E9-A5FK	2.22466	0	0.495069	2.61925	1.10119	0.195169	0.463578	5.40224	0.112944	2.80411	10.7514	11.8613	7.55898	0.46966
TCGA-LL-A441	2.72877	0	0.604798	1.34625	0.0480165	0.642007	0.447536	4.14817	0.444221	3.39727	5.84321	9.45494	1.05881	0.159737
TCGA-E9-A226	2.87123	1	0.700605	3.66226	0.0405428	0.618679	0.27991	0.501315	0.426226	3.55558	8.92616	1.65718	0.411713	0.276665
TCGA-C8-A12Z	1.04658	0	0.343162	2.24108	0	1.29872	0.0642667	0.85942	0.0521923	6.09944	8.41301	2.6248	2.52076	0.0158804
TCGA-PE-A5DE	7.24658	0	0.277931	2.27989	0.0139183	0.606834	0.792766	0.275362	0.994998	2.4375	12.8764	4.92231	3.87678	0.45115
TCGA-A2-A3XV	2.72877	0	0.541602	5.03327	0	0	0.00548271	26.0491	0.0400736	2.68051	4.52678	24.8784	15.9813	0
TCGA-E2-A1IK	4.93151	0	0.122813	1.17261	0.271841	0.139437	1.2052	0.527268	0.268975	4.34712	4.97863	8.89486	3.15492	0.0477403
TCGA-BH-A0HQ	3.07123	0	0.392817	1.44179	1.72619	0.668987	0.743016	4.3005	0.64524	3.38306	6.32418	6.6581	2.44856	1.12887
TCGA-E9-A249	0.594521	0	0.253908	1.98053	6.17904	2.74552	0.339653	0.986281	1.55574	3.34448	16.4269	12.7858	1.64436	5.2506
TCGA-BH-A0C7	7.58082	0	0.241388	1.83783	0.110004	0.251225	2.06142	0.0518172	0.561712	4.56216	12.5254	6.88421	0.547145	0.070375
TCGA-EW-A1P6	1.53973	0	0.743245	1.70054	1.06139	0.453686	0.682497	8.2862	0.590735	9.88693	23.7985	12.122	0.452873	20.1178
TCGA-AR-A24K	4.2411	0	0.256036	2.44939	1.02511	0.605615	0.599374	1.37404	1.1215	3.68708	7.51759	9.40518	0.145087	3.78916
TCGA-E2-A1BD	3.10411	0	0.542181	2.60658	4.84598	1.00458	0.22	3.29762	0.927692	2.93622	16.4713	13.4605	1.9629	0.699394
TCGA-D8-A1JS	1.01644	0	0.117645	0.962807	1.84771	0.111309	0.0220323	2.17817	1.32855	2.78319	10.0663	7.24796	2.94439	2.00892
TCGA-D8-A1Y1	0.827397	1	2.81295	4.48567	0.173331	1.22667	0.229799	2.60918	1.29933	5.54924	6.47593	5.49113	2.36149	0.0867829
TCGA-E2-A2P6	2.87945	0	0.225032	1.86782	1.05297	0.13307	2.42325	2.92856	0.770076	4.2703	9.08985	8.93342	5.41951	0.050767
TCGA-A8-A09D	4.16986	0	0.638001	1.77378	0.0874423	0.254163	0.132061	4.61325	0.413676	7.64211	5.32829	3.16627	0.317135	0.0466178
TCGA-E2-A56Z	0.690411	0	0.864997	3.57857	2.22692	0.223202	8.571	0.590812	0.430558	4.71033	6.14787	7.61955	0.29707	1.3428
TCGA-C8-A12Y	4.04384	0	0.96246	4.38322	3.24682	0.047305	1.00658	1.31476	0.581729	2.1486	26.928	13.2757	3.39986	6.17422
TCGA-A8-A09I	3.75616	0	0.641662	2.06	0.00572239	0.0831647	0.279846	0.188687	0.0721913	3.31791	9.8754	1.59664	1.5939	0.00488122
TCGA-GM-A2DA	18.063	1	0.484459	4.73074	0.315392	0.611155	1.39117	0.346653	0	2.45014	16.3193	3.26961	1.67766	0.212982
TCGA-C8-A3M8	1.07945	0	0.627161	2.22935	0.642685	0.109886	0.121804	0.747938	0.286159	3.96838	9.22803	8.37135	1.40402	0.0806195
TCGA-A2-A0SY	3.69041	0	0.203566	1.43339	1.75123	2.25619	1.87349	1.15488	0.318454	3.95829	11.57	2.22061	4.28458	2.37797
TCGA-D8-A1JK	0.003	0	0.702068	4.03195	0	1.51829	0.646139	2.62664	0.713895	4.70063	9.27007	14.2264	5.38029	0.0501265
TCGA-E2-A15L	1.71507	0	0.893036	4.15083	1.1909	0.299816	0.426208	0.772995	0.197164	3.25158	7.2071	3.46627	2.44865	0.103984
TCGA-C8-A8HR	1.11781	0	1.29271	3.23348	0.0525988	0.573322	0.620373	0.910544	0.110594	6.86617	6.69095	4.58037	1.98396	0.0224335
TCGA-OL-A5RZ	1.86027	0	0.0429413	2.84872	0	0.121885	0.120629	28.76	0	2.38013	8.62926	3.05543	1.13556	0.0119231
TCGA-A2-A04R	10.1616	0	0.393681	3.14573	0.328056	0.297982	0.796259	0.642269	0.387995	3.8863	5.38054	5.37463	2.08213	1.45163
TCGA-A2-A0EM	8.47671	0	0.763228	2.12349	0.476173	1.17345	0.58961	0.511992	0.522365	3.89068	7.27461	5.72131	1.50172	0.437082
TCGA-E2-A15J	4.49315	0	0.278094	2.70505	2.97718	0.643172	0.115735	0.961781	1.26888	3.77764	5.09992	6.14893	2.39298	0.227357
TCGA-E9-A1N8	2.84658	0	1.23368	1.45064	0	2.49546	0.111537	0.593576	0.116462	2.64147	5.64168	3.00231	2.97312	0
TCGA-AO-A0J2	2.73151	0	0.405251	2.67701	0	2.5794	0.243783	1.79258	0.504291	4.10555	7.38205	4.03507	1.90209	0.0204586
TCGA-OL-A5S0	1.69863	0	1.54446	5.78424	0	0.127067	0.0586869	3.98808	0.490226	5.51229	9.25538	9.06394	3.55151	0.006215
TCGA-OL-A5D6	3.02466	1	0.738017	3.35471	0.164369	0.80852	0.0800188	5.71166	0.212678	2.5311	7.22083	8.42629	1.61414	0.0107852
TCGA-BH-A18U	4.28219	1	0.51933	2.92817	0.0198879	1.32956	0.308941	2.26242	0.125448	5.77365	14.7016	4.52404	1.15407	0.398664
TCGA-B6-A0IQ	11.7397	0	2.79754	2.72694	0.0163341	0.166171	0.187952	6.30154	0.0343441	1.95839	18.0174	7.19906	2.84354	0.080115
TCGA-E2-A1LB	6.31781	0	0.569799	2.5413	0	0.382594	0.0550766	4.65588	0.0503199	2.31163	4.79007	5.84811	1.38876	0
TCGA-BH-A0EA	2.71507	1	0.468574	2.08618	0.0726311	1.05556	0.476377	2.68229	0.488685	2.75922	5.89241	6.4797	6.23774	0.161082
TCGA-BH-A0DX	5.90685	0	0.90677	2.47755	1.86258	0.739596	0.158106	1.94651	0.171202	2.33092	6.55506	6.07758	7.20552	0.0303866
TCGA-A1-A0SH	3.93699	0	1.13677	2.67823	0.0870659	1.56903	0.215397	0.918678	0.292903	2.69299	6.80014	6.91646	0.909417	0.0222802
TCGA-A8-A09K	2.49863	0	0.0390247	0.425838	1.96895	0	0.197329	4.73312	1.86964	8.46736	7.29981	10.3846	0.294853	0.086685
TCGA-BH-A0B5	5.85205	0	0.385007	3.02757	0.208873	5.25157	1.30387	0.516545	0.263505	3.26403	10.4794	4.47298	1.27266	1.08683
TCGA-AR-A1AU	7.85753	0	0.195018	1.53154	0.867565	0.492039	0.255659	0.767496	1.29025	7.21481	5.06344	5.56555	0.491158	0.546002
TCGA-B6-A0RH	17.6877	1	1.53149	5.73285	0.178954	0.520155	0.0980561	3.37185	0	2.40848	6.67083	5.25509	9.69216	0.145379
TCGA-D8-A27K	4.00274	0	0.268199	2.18201	1.98853	1.94545	0.295786	2.01504	0.367119	3.18064	7.17922	6.36112	3.26475	1.8162
TCGA-LL-A73Y	1.30685	0	0.666332	3.28003	0.0100883	0.938335	0.104475	3.52604	0.593923	11.5056	5.88702	3.33471	2.69288	0.00860532
TCGA-A2-A0CS	6.43288	1	4.7314	3.0644	2.28704	0.115276	0.441142	0.174362	0.222369	1.84502	17.4752	7.51806	8.66859	0.135319
TCGA-A2-A4S3	1.82466	0	0.199042	2.89079	0	0.0941609	0.270252	0.854543	0.953593	9.36969	10.2302	4.80722	2.81976	2.88766
TCGA-AR-A1AW	7.21096	0	0.180419	1.9307	0.387605	0.238982	1.96649	4.29897	0.197571	8.01913	11.8276	4.23741	0.613425	2.43463
TCGA-A2-A0YJ	1.55068	0	9.73298	3.22136	0.0353328	0.0684666	0.0271044	0.621359	0.297163	4.55359	8.33961	2.19773	1.29853	0
TCGA-LL-A73Z	0.621918	1	1.06317	4.77135	0.239589	1.35411	0.375243	12.1574	0.671678	6.89633	6.8438	9.62757	4.5571	0.306555
TCGA-S3-A6ZG	1.53973	0	0.216753	1.4341	1.45142	2.25586	0.962633	1.76145	0.0847708	5.2385	8.42817	4.72892	1.5792	2.08064
TCGA-E2-A1L8	6.13699	0	0.999807	6.25293	0	0.23982	1.02851	0.665027	0.115654	3.35672	16.2612	4.36631	7.60729	0.410546
TCGA-D8-A1XQ	1.36712	0	0.461135	2.87418	0	0.898262	0.157481	5.53175	0.148522	8.9116	13.9339	7.65758	6.76332	0
TCGA-E2-A1IH	2.81096	0	2.69528	4.57909	0.850206	0.0525797	0.6869	1.10348	1.02694	5.40752	9.28491	3.13444	0.682311	5.74397
TCGA-A8-A06O	1.08493	0	0.237554	1.04485	0.236527	0.0793267	0.0889771	24.4172	0.0765108	14.2234	9.72717	8.30995	1.26695	0.438435
TCGA-A2-A1G1	1.6	0	1.41762	8.55718	0	0.557965	0.314338	0.706001	0.0931428	5.62755	10.7843	2.57174	1.02824	0
TCGA-BH-A1F8	0.00273973	1	0.43929	5.15063	0.0635525	0.0230906	0.731283	0.576277	0.167032	4.4969	9.80862	2.01887	0.875869	1.3451
TCGA-E9-A24A	2.04658	0	0.76963	2.42675	1.96839	0.260064	0.211054	0.649046	0.564372	5.48662	18.1149	3.37095	1.19415	0.217512
TCGA-E9-A1NE	2.98082	0	0.147239	1.53212	0.0639037	0.278618	0.58826	0.948209	0.201546	7.42937	9.03855	2.96696	0.927063	1.75454
TCGA-BH-A1EO	7.66575	1	0.855381	3.03539	0.131028	3.18963	1.08367	1.67418	0.482124	12.7178	9.90738	4.86093	0.570254	4.6593
TCGA-A8-A08R	0.0821918	0	0.722552	2.30922	0	3.94703	0.107233	0.55604	0.223936	9.18732	7.84781	7.27137	1.18456	0.00378536
TCGA-E2-A153	1.93699	0	3.79943	3.88134	3.1494	1.5884	0.157203	0.379349	0.604742	3.39029	11.1296	6.6193	0.5007	4.08487
TCGA-C8-A1HG	0.945205	0	0.605742	2.46618	1.81839	0	0.655444	9.89681	0.184258	17.1298	5.53482	6.19063	0	3.26103
TCGA-BH-A0DT	6.58356	0	0.394444	3.00136	3.19821	0.780326	0.604396	1.80892	0.589012	3.80528	10.9439	7.5092	2.16745	6.47671
TCGA-A2-A3XY	2.99452	1	1.90355	3.80561	0.00760276	2.20985	0.139973	8.3981	0.127884	5.8994	3.99024	5.37753	5.77943	0.0389111
TCGA-BH-A0DV	5.65479	0	1.27934	3.12139	0.356945	1.29113	0.433546	0.653875	0.133424	2.54747	5.53198	3.70743	1.56499	0.0202984
TCGA-A2-A0CQ	7.38356	0	0.262023	3.30324	0.966632	0.0275456	0.288975	2.49986	0.597776	2.17288	17.5179	6.50095	11.6584	4.68048
TCGA-AO-A12D	6.89041	0	0.591925	3.41423	0	1.04783	0.157342	2.86921	0.313644	5.55971	5.81648	3.44629	0.793477	0.0106035
TCGA-EW-A1PG	2.87945	0	0.485424	6.0012	0.853255	3.58238	0.527273	0.573117	0.465124	3.6357	8.43357	2.63962	1.10029	0.835655
TCGA-B6-A0RP	8.56438	1	2.06375	3.01181	1.30048	0.3004	0.872091	2.32866	0.217302	4.40884	12.0282	5.96925	5.74734	0.301204
TCGA-C8-A3M7	2.83288	1	0.233152	2.00834	0.0708337	0.264713	0.67534	7.10701	0.510633	5.43913	9.07356	5.97047	3.87551	0.0302107
TCGA-A2-A0CT	6.27123	0	0.176641	1.95914	0	0.148557	0.867456	4.1289	1.82687	11.7152	16.3902	5.94939	0.741456	0.223433
TCGA-A2-A0SW	3.73973	1	0.471755	2.76401	0.0127967	1.45063	0.434384	0.970493	0.430502	3.89948	7.58139	2.72903	8.01984	0.0109157
TCGA-E2-A14V	2.85479	0	0.262742	2.20096	0	0.801014	0.20229	0.094002	0.639377	5.0592	10.2792	3.96869	0.49629	0.149959
TCGA-AQ-A04J	2.24384	0	0.785479	2.28146	0.00866715	0.88173	0.229381	3.68664	1.49433	4.80581	9.15942	2.52609	1.15677	0.0110897
TCGA-A2-A0EU	2.85753	0	0.694419	1.75388	0.380699	0	0.520198	0.941475	1.55089	8.7923	6.7096	4.75711	0.138072	2.12094
TCGA-S3-AA17	1.16164	0	0.277357	2.59907	0.128975	0.712278	0.37102	1.10572	0.271182	1.6923	5.89716	3.7132	1.57169	0.247535
TCGA-A2-A0SX	4.20274	0	2.0702	4.7087	0.0192534	7.33113	0.371087	6.22157	0.526269	4.27964	8.58067	1.89902	7.98835	0.0246349
TCGA-A7-A56D	1.2274	0	9.94866	17.2824	0	0.132265	0.349071	0.600174	0	0.923599	12.6833	8.78773	8.09769	0.355806
TCGA-E2-A158	1.23288	0	0.722419	0.361976	0	0.16739	0.165665	2.97495	0.0807241	7.97528	9.10164	2.66097	2.61775	0
TCGA-BH-A1FG	1.58082	1	0.376769	1.07454	1.68868	0	2.01369	3.54622	3.45144	10.1519	12.6553	5.13033	2.02554	3.50859
TCGA-E2-A15R	4.74521	0	0.209404	0.854147	0.939932	0.208553	1.10632	1.63245	0.784485	7.22232	8.85911	7.63801	0.541266	2.06562
TCGA-BH-A0E6	0.80274	0	7.98661	4.52855	0.0590845	0	0.108779	0.389645	0.596309	2.2032	10.7431	5.33416	2.53716	0.0201597
TCGA-AO-A03L	6.69041	0	0.347087	1.6336	0.0294731	0.742454	5.89537	0.388733	0.37182	2.4908	16.5698	5.65689	1.93832	0.0460912
TCGA-C8-A1HI	0.939726	0	0.223349	2.31532	0.0363511	0.0845277	0.685984	1.41437	0.366872	4.77949	8.29107	7.55843	2.44691	0.189146
TCGA-A7-A3IZ	0.882192	0	0.18851	1.38499	0.265902	0.743155	2.02997	0.438386	7.2681	5.59632	3.63901	3.96217	1.54299	0.14394
TCGA-BH-A18I	2.99452	0	1.14191	2.48718	0.274737	3.75794	2.60345	0.266442	0.13592	7.56767	9.14325	2.42691	2.39139	0.964976
TCGA-C8-A12K	0.003	0	0.757049	1.77318	0	2.8651	0.59862	0.752366	0.84437	3.71809	15.4747	2.10861	12.2872	0
TCGA-C8-A27A	2.04658	0	0.288678	1.9479	1.46433	0.409694	11.1955	0.387304	0.395151	34.9361	10.7552	4.53672	0.4544	0.0300579
TCGA-EW-A1PD	1.16164	0	0.597743	3.60718	1.96567	0.783067	2.34795	1.21734	0.377635	6.11603	3.19537	11.9872	0.926416	0.0553232
TCGA-AR-A0TR	0.438356	1	0.0266081	0.600493	0.173224	0.0755251	3.14435	0.257031	0.254954	4.81651	11.9576	5.83373	2.46273	1.31876
TCGA-BH-A0HL	0.19726	0	0.694882	3.07011	0.462216	0.257265	0.452647	0.680976	2.15049	5.85312	1.76715	8.47652	0	4.63479
TCGA-OL-A66P	1.1726	0	2.10088	4.30165	0.0341928	0.0496931	0.265578	2.0858	0.0718937	2.70849	9.0033	11.2418	0.297625	0.0364582
TCGA-BH-A18L	2.22192	1	0.0811292	1.72865	0	0.0767596	1.74728	0.49344	0.962452	14.7379	5.98258	3.42604	0.561895	0.0412984
TCGA-BH-A208	4.81918	1	1.26805	4.19845	0	0.165484	0.109185	0.375455	0	2.62815	5.06452	3.40637	0.936059	0.016188
TCGA-B6-A0WS	8.12329	1	0.66767	2.50345	1.35574	0.481302	1.15513	1.092	0.261122	4.77648	9.70337	7.61439	0.660605	1.35067
TCGA-AO-A03N	5.56438	0	1.09866	4.73742	0.0230725	0.871826	1.91816	0.874899	0.388097	2.29385	28.3031	3.66983	6.09184	0.137766
TCGA-E9-A2JT	0.789041	0	0.102655	1.62085	0.311874	0.453253	1.4611	0.440725	0.655746	4.83761	7.09431	5.81965	2.0683	0.123514
TCGA-A2-A0T6	1.57534	0	0.900015	2.96994	0.183649	3.10113	0.427671	0.92275	0.0367752	3.52253	7.3126	4.75574	1.67465	0.622882
TCGA-AO-A0J9	4.41918	0	0.477536	3.86045	0.276342	0.251009	1.23217	0.0284749	0.399462	1.78924	12.9211	3.26893	2.65592	1.56533
TCGA-C8-A26Y	0.003	0	0.251861	2.09739	0.00862979	0.0250837	0.0198602	2.44717	0.0725799	3.869	16.1825	8.02104	4.15644	0.00736124
TCGA-A1-A0SQ	1.51781	0	0.101947	1.41794	0.519892	0.128608	4.21941	1.49543	0.697739	3.26641	3.95564	11.1659	0.128377	0.150968
TCGA-AC-A3TM	2.08767	0	0.573309	3.87328	6.68212	1.15485	0.277079	2.89807	0.354409	2.00472	6.91877	10.5272	7.82495	7.86684
TCGA-A2-A0YI	4.12329	0	0.158983	1.38655	0.974636	0.225631	0.903146	0.710999	0.290162	3.69957	18.1993	4.95102	3.85387	0.191288
TCGA-A2-A25A	8.97534	0	0.458491	2.46741	0.470945	2.14006	1.42727	1.04983	0.278932	4.65905	13.4413	4.7152	5.15774	0.755343
TCGA-AC-A23C	1.60274	0	0.659585	2.56591	0	0.856553	0.431129	1.86009	0.318657	3.98803	12.5529	7.75091	1.56346	0.114912
TCGA-XX-A899	1.27945	0	0.29123	3.07634	0.0473991	11.9173	0.674944	1.40662	0.199322	5.20725	6.66197	5.79124	1.92535	1.65264
TCGA-BH-A209	10.8466	1	0.934006	3.49082	0	0.423181	5.19336	1.12956	0.252098	7.18766	19.6553	6.4076	1.09333	3.2691
TCGA-BH-A0C3	7.42192	0	0.501905	1.92241	0.0242037	0.457285	0.320282	0.19952	0.356234	3.32906	4.67215	4.58099	0.491578	0.510984
TCGA-E2-A155	1.75342	0	0.111254	1.06532	0.402379	0.0935658	0.0648211	1.00836	0.4061	6.43104	5.58387	3.54687	0	0.435903
TCGA-BH-A0HP	1.13425	0	0.198334	2.17476	0.977616	0.294881	0.700421	2.98026	0.892024	3.70497	10.3866	4.96631	2.89001	0.464157
TCGA-AC-A2QI	1.61096	0	0.7245	3.17363	1.2817	0.208624	1.28604	0.743811	0.215591	3.78477	6.60372	7.48936	2.4395	0
TCGA-E9-A1R4	0.509589	0	0.27736	3.00133	1.28804	1.85444	0.581765	1.1114	0.354348	7.08991	7.68857	5.43385	1.9559	7.25965
TCGA-D8-A1XO	4.60822	0	0.493121	2.02883	0.600905	3.2779	0.355195	0.379993	0.242308	4.71953	11.1155	4.49107	4.53784	6.05609
TCGA-A2-A0D4	2.10137	0	0.137975	1.40008	0.0449123	0.0435146	2.25236	3.97379	1.76274	6.52428	5.69984	4.17707	0.52124	0.130893
TCGA-A2-A0CK	11.3945	0	0.28569	2.06133	0.127868	0.810909	0.481531	0.574944	0.684358	4.06839	8.47927	9.17235	3.5751	0.704009
TCGA-B6-A409	1.56986	1	1.66939	7.21821	0.0088358	0.10273	0.0864206	6.90493	0.408719	8.15125	8.85033	10.458	7.3833	0.0263794
TCGA-E2-A1L9	1.63836	0	2.15763	5.09513	3.09488	1.03193	0.173176	1.50147	0.61665	2.74692	9.99623	4.58115	0.761361	5.95468
TCGA-BH-A1F2	2.6274	1	0.785818	2.8761	0	0.215853	0.189892	2.09498	0.104095	5.99362	17.1904	4.78047	1.19704	0.0879802
TCGA-AC-A3W7	1.29041	0	0.687407	1.85649	0.832378	2.49747	1.17922	1.59366	0.376378	3.56657	5.00003	5.85348	2.85656	0.835993
TCGA-AN-A04C	0.147945	0	0.123029	3.19013	0	0.232806	0.0256008	21.128	0.0374237	5.03529	3.89494	2.98917	1.54926	0.00759121
TCGA-A2-A25C	1.43288	0	0.242521	2.05371	0.0723643	0.210337	1.22252	0.195227	0.193649	3.887	13.565	6.20804	3.58841	0.339498
TCGA-A2-A04Y	3.01096	0	0.200339	1.58259	0	0.111499	0.353121	2.65623	0.806561	6.19295	10.7695	6.98087	1.20204	0.248683
TCGA-A2-A0YL	4.03836	0	0.197272	2.63434	1.18549	2.49819	0.710474	1.27041	0.12463	4.3306	9.57894	3.73959	9.4016	1.43678
TCGA-AQ-A1H2	1.30137	0	0.482819	1.54014	0.00785811	0.0685221	0.655554	3.18705	0.13218	9.56764	10.9747	4.00801	1.18559	0.117302
TCGA-A2-A04V	5.26027	1	0.593264	2.80127	1.62622	0.118171	1.18707	0.938386	1.8806	5.36186	10.3795	5.97881	0.471836	1.49554
TCGA-PL-A8LV	0.003	0	0.688889	6.16164	0	0.445958	0.183335	8.25012	0.0496301	7.93368	4.53543	3.8383	9.10864	0.00503361
TCGA-BH-A0AV	4.9863	0	3.01796	6.34339	0	0.512181	0.0709664	1.74308	0.0741	5.02061	8.10397	4.118	1.48266	0
TCGA-E9-A22D	3.41918	0	0.284527	2.92271	0.074093	0	2.80496	0.415328	1.21514	3.55538	7.4874	2.98904	1.67681	0.0726818
TCGA-D8-A1JH	1.16712	0	0.983376	2.44161	0.8263	1.731	0.942237	1.27639	1.00173	5.08838	9.17812	6.1914	1.03674	1.47952
TCGA-AO-A12C	6.49863	0	0.561507	2.67114	1.97177	1.19132	0.446124	1.53409	1.25772	3.55461	9.38097	5.35467	2.82833	0.18898
TCGA-OL-A5D8	2.66575	0	0.36479	1.32131	0.724956	0	0.884527	5.77001	0.262809	4.6339	4.492	8.41882	3.6991	4.50465
TCGA-D8-A1JL	1.67397	0	2.21726	2.3606	0.0145806	1.65284	0.159386	3.84619	0.398542	6.34835	8.81981	2.69486	1.56527	0.00310932
TCGA-A8-A09E	4.08767	0	0.267721	1.72626	0.0116194	0.236415	0.254034	1.7241	0.342034	3.35602	14.8221	7.55779	2.56219	1.36282
TCGA-E9-A5FL	0.0657534	0	3.95656	4.03985	0	0.128347	0.110088	4.56212	0.742747	3.33118	11.653	6.77489	9.56609	0
TCGA-A2-A3XX	3.94247	1	0.894097	3.00822	0.00970124	1.24071	0.357215	2.62305	0.0815912	7.43887	3.3829	4.37915	1.80144	0
TCGA-A2-A1G6	1.3726	0	0.0324462	1.73808	0.232354	0.399082	0.747404	2.36811	1.68771	7.39568	13.078	7.77063	2.26763	4.03604
TCGA-AN-A0FN	0.59726	0	1.6218	5.07578	0.16579	3.29716	0.512069	0.345265	0.110081	3.37602	10.1218	3.81478	3.44316	0.0372157
TCGA-A8-A07U	2.08219	0	0.259107	1.70928	0	1.2421	0.48525	8.26898	0.0945797	3.46316	7.94288	2.19838	2.74078	0
TCGA-BH-A0EI	5.27671	0	1.44627	2.68805	0.26448	0.27675	0.724308	0.279067	5.91686	4.97101	5.42065	5.84712	0.491118	1.53861
TCGA-GM-A2DN	8.46849	0	0.945037	3.06228	0.615237	1.01223	1.52941	1.79899	0.536964	3.26521	12.2676	5.0543	2.22292	0.163381
TCGA-A8-A06Z	0.0849315	0	0.0617755	0.683031	0.147462	0.0584483	0.158112	1.25979	1.01472	12.4447	12.3425	4.336	0.27227	0.00285877
TCGA-OL-A5DA	4.88493	0	0.238075	2.20425	2.01489	2.62794	0.616775	2.9386	0.814711	4.00192	10.8231	7.2534	2.17354	8.54395
TCGA-AO-A128	8.89863	0	0.150767	2.57837	0	2.40123	1.05883	10.3836	0.0343959	5.15019	12.0491	12.5011	2.37319	0.0174426
TCGA-GM-A2DB	6.59178	0	0.532637	4.29306	0.182504	0.318284	3.03454	1.68498	0.306985	1.84394	24.6769	11.3843	5.50703	0.00778381
TCGA-BH-A18V	4.26301	1	0.243779	3.38236	0.0333224	1.74703	0.703072	8.69601	0.333401	5.53805	7.779	3.6397	1.94007	0.00525773
TCGA-BH-A1FE	6.2274	1	0.532238	2.83561	0.0549122	0.592337	0.266619	0.672527	0.275932	4.3502	6.94644	3.48631	0.227606	0.249257
TCGA-D8-A1JF	1.00274	0	0.836779	1.87671	0.00789506	0.619599	0.00908465	12.4176	0.464804	9.485	8.02042	4.65824	2.65721	0
TCGA-AN-A0FT	0.586301	0	0.534635	3.65758	0	0	0.188808	0.65581	0.167274	5.4337	16.7194	9.82621	1.21184	0.229033
TCGA-S3-A6ZF	1.56712	0	0.281987	3.00323	0.0407953	1.18578	5.49224	1.14339	0.128664	4.61641	16.3123	3.80626	2.30812	0.395834
TCGA-EW-A1PH	1.66301	0	0.301421	3.56569	0	1.54001	0.790293	6.2116	0.412594	7.38334	8.78032	4.58587	2.61901	0.00836927
TCGA-BH-A0HF	1.99178	0	0.419035	2.81767	0.867999	0.180212	0.727686	1.30839	0.521444	2.54244	6.94924	3.68016	3.52582	0.259142
TCGA-AR-A256	7.81918	1	9.31626	2.75723	0	0.362949	0.0153947	5.47022	0.0750141	4.9696	8.1722	2.77392	1.03514	0
TCGA-B6-A0RT	7.45479	0	0.310381	2.09948	0.0202064	0.264298	0.33714	9.42781	0.21243	5.80079	9.02336	4.48877	2.81412	0
TCGA-A2-A1FW	1.44658	0	0.0522996	1.01168	0.025536	0.0742241	4.1284	2.3857	0.214768	10.1367	3.81626	2.3296	1.03727	0.0145215
TCGA-A7-A0DA	2.9726	0	2.42274	5.75714	0	4.91792	0.0384979	3.93996	0.321583	6.59328	6.92176	3.68642	2.49616	0
TCGA-AN-A0FV	0.0273973	0	0.992759	3.12371	0.0302955	0.410939	0.952849	2.0645	0.0424662	4.62814	3.86279	6.81977	2.46121	0.0689125
TCGA-BH-A1F0	2.15068	1	2.11725	2.29721	0	1.26618	0.467587	1.20056	0.24607	5.09236	9.87854	3.50107	1.24505	0.008319
TCGA-A7-A5ZV	1.00822	0	14.7452	1.77969	0.0170504	0.0495595	0.078478	2.92351	0	5.4116	5.91528	7.30266	3.75977	0.0218161
TCGA-A8-A084	1.25479	0	0.718104	2.64746	0.079817	1.02743	0.308332	0.977544	0	3.13666	7.58708	5.1268	7.07985	0.204253
TCGA-A8-A095	3.49863	0	0.267402	2.28582	1.26211	3.54199	0.356809	0.358759	0.457535	3.74933	10.24	5.24005	6.37679	0.904885
TCGA-A2-A0CR	8.99452	0	0.694922	3.64346	0.440807	0.101153	1.76862	0.497249	0.195124	2.14405	13.5386	9.8542	8.48161	0.371063
TCGA-A8-A09R	0.747945	0	0.64534	2.30784	0.00840257	0.512889	0.217544	0.526418	0.0353344	4.16784	6.80188	7.9293	1.41401	0.0143348
TCGA-A2-A0CL	8.26027	0	0.283933	4.66281	0.173293	0.40296	0.425395	1.06663	1.21455	3.99979	18.3752	4.08574	0.737436	0.0788369
TCGA-OL-A6VR	3.34247	0	0.131564	1.02053	3.32134	0.331941	0.394224	6.15049	0.640316	7.62816	11.1409	7.34017	11.7076	3.73825
TCGA-C8-A274	1.39178	0	0.20041	1.93681	0.505574	0.900675	0.0375323	2.15104	0.274327	2.71774	8.92223	1.89842	11.0726	0.0591238
TCGA-D8-A1XS	1.3589	0	1.16302	2.98846	1.19462	0.171171	0.25653	3.10687	0.0707548	8.24608	13.6053	6.75783	0.976366	1.18047
TCGA-OL-A5D7	4.87671	0	0.722194	1.23473	0	2.02918	0.262305	2.95964	0.41939	2.71392	4.10633	5.16526	0.578728	0.0182295
TCGA-C8-A131	1.12603	0	1.18631	4.80931	0	1.23104	0.0358339	9.447	0.523826	5.22558	6.93666	9.74052	9.54152	0.00531277
TCGA-AR-A1AT	3.48493	1	0.370428	1.77248	0	0.329861	0.0734538	0.3742	0.35792	3.1226	3.93712	3.50423	3.2927	0.0484016
TCGA-BH-A0BZ	6.17808	0	0.822571	2.60682	0	0.663441	0.358607	0.405257	0.0738335	5.74052	10.4957	3.82236	0.20377	0.146023
TCGA-E2-A152	5.83014	0	0.988756	3.38646	0	0.193552	0.0191557	1.93953	0	3.6899	5.03501	2.22875	4.25052	0.0142003
TCGA-E2-A14X	2.66301	0	0.0963634	1.5016	0	0.405214	0.140363	12.7792	0.175874	12.2956	5.48139	7.34592	3.72129	0.0178375
TCGA-A8-A07B	3.58356	0	1.39232	2.48445	0.132648	2.50614	1.61539	7.07109	0	14.4565	3.42195	6.60066	1.02632	0
TCGA-BH-A0BW	6.49589	0	0.255608	1.96723	0	2.86985	0.153183	0.987658	0.513164	5.22174	5.78296	1.87296	1.73814	0
TCGA-A8-A07Z	3.75616	0	0.0898258	1.30598	0.0584783	0.297457	0.56355	0.964118	1.53696	1.61103	2.88711	3.55946	1.4422	0.106
TCGA-E9-A3QA	2.51507	0	2.05486	1.61028	0.00910036	0.052903	0.445041	2.73064	0.0382688	3.84703	5.19719	5.28853	1.90109	0.00388132
TCGA-A2-A1FZ	1.87123	0	0.367015	2.00962	4.99246	1.35244	0.0795866	1.61716	0.898999	3.11037	23.1563	4.58149	5.54601	3.3468
TCGA-LQ-A4E4	2.32603	0	0.326102	0.768296	1.16764	0.308538	0.0436226	1.25004	0.191305	3.2522	7.28431	6.41394	2.99186	0.181091
TCGA-BH-A0C0	3.47945	0	0.147055	2.30279	0.136765	0.238516	0.542933	4.69001	0.402586	8.20247	30.9018	14.8506	3.88878	0.13416
TCGA-AR-A24U	8.56986	0	0.497686	2.70085	0	2.74219	0.279616	3.33074	0.400734	9.34065	5.22187	1.03307	0.165895	0.0162574
TCGA-AR-A0TU	1.94247	0	0.228288	1.05493	0	0.0287989	0.079806	7.54679	0.124995	2.77094	16.4817	3.90901	2.35728	0
TCGA-A8-A099	0.832877	0	0.949892	1.85044	0.00896229	0.521003	2.05222	0.768347	0.452258	5.2882	12.0544	1.06714	3.48447	0.0191122
TCGA-EW-A1OY	2.48767	0	0.262801	1.1487	1.1691	0.207205	0.336315	1.36333	0.59955	6.22299	14.3569	6.35977	0.91007	1.204
TCGA-A8-A06T	4.42192	0	0.417027	1.42284	0.148087	0.215218	0.222466	1.73616	1.24547	6.87369	8.59186	5.30736	0	0.72984
TCGA-E9-A229	3.14521	0	0.695828	3.18186	0.301998	6.1215	0.246909	1.33646	0.26736	3.57159	8.79461	3.06485	1.10681	4.50131
TCGA-BH-A0B1	3.14521	0	0.275207	1.34228	0.13935	0.347179	0.366508	6.92514	0.251141	14.3395	13.5471	3.59091	1.21295	2.38582
TCGA-BH-A0WA	1.92055	0	0.772272	1.70264	0	0.876813	0.196696	1.39254	0.465129	7.44484	17.6928	1.35811	6.06834	0
TCGA-AO-A0JL	4.61096	0	0.670887	5.56617	0.0132352	1.80808	0.0609175	11.2594	0.667877	6.31528	18.7434	9.03211	5.22253	0.0225793
TCGA-A1-A0SI	1.73973	0	1.06968	2.20964	0.213011	2.21465	0.900297	1.05356	0.275617	2.08596	9.59094	5.53276	7.70171	0.0244595
TCGA-4H-AAAK	0.953425	0	1.12792	3.47001	0.873557	5.44622	0.524442	1.21061	0.212955	3.85447	6.66714	2.85742	1.68971	1.10152
TCGA-D8-A1X7	1.39452	0	0.25899	2.28336	0.00843037	11.1739	0.194012	0.500362	0.354514	4.2793	7.31934	7.01166	1.61437	0.305623
TCGA-A2-A0D3	5.13151	0	0.136291	1.62804	5.42228	3.09481	0.215539	4.58357	0.331662	4.64041	9.55919	11.2657	2.17393	1.17312
TCGA-E9-A1RC	3.35342	0	0.757678	2.00159	3.01677	0.457134	0.16863	1.55575	0.631299	5.55289	15.6437	5.24696	1.45191	2.63734
TCGA-BH-A0DD	6.81096	0	0.317078	1.81482	0.651865	0.284211	0.631321	1.32548	0	4.54593	5.56678	5.09728	1.38698	1.03795
TCGA-A2-A0T5	1.45479	0	0.220491	2.85517	3.84493	0.80466	0.100283	1.2509	0.86233	3.12715	8.51882	5.55758	1.78493	2.57131
TCGA-C8-A130	1.0137	0	0.27946	3.54073	1.39126	0.373283	0.541839	7.69284	0.720064	4.4203	15.9937	4.39345	2.7946	1.8349
TCGA-A8-A06R	1.49863	0	0.627118	4.88708	0.0209367	1.24754	0.734787	2.07107	0.088043	4.64815	4.39538	8.39042	2.30837	0.0401829
TCGA-Z7-A8R5	9.00548	0	1.56868	4.67154	0.774167	0.191509	0.67285	3.69327	0.346332	3.45272	8.38124	7.43531	5.92613	0.0632266
TCGA-A8-A079	0.750685	0	0.0708715	0.769834	0.461387	1.15333	0.084945	2.43417	0.0776088	6.83214	4.74459	5.64134	2.46318	0.224332
TCGA-A7-A13G	1.96712	0	0.377986	9.82602	4.46453	2.04359	0.0606758	7.53443	1.99568	2.99771	5.19105	3.12371	4.58983	0.134938
TCGA-AO-A1KO	1.70411	0	0.271405	0.716353	0.201931	0.342382	0.469555	2.19171	0.919922	4.85801	10.7478	4.6802	1.66002	0.527509
TCGA-A7-A3J1	0.939726	0	0.191496	1.70809	0.731382	0.603939	1.50146	1.45246	0.24465	3.0678	4.68734	4.68219	2.94194	0.209139
TCGA-BH-A42V	1.73973	0	0.244309	2.32425	1.95278	0.616402	0.793064	1.39852	0.408733	4.83997	9.52662	7.69459	2.15354	0.452233
TCGA-E9-A1ND	3.46849	0	1.13533	2.56013	0.0410624	0.238707	0.283497	4.06192	0.402909	2.12049	12.1758	2.38384	4.68617	0.00583773
TCGA-C8-A133	0.003	0	0.112033	1.43089	2.56491	0.070666	1.24489	1.3628	0.971245	4.88983	6.92061	6.67538	1.05809	0.077768
TCGA-AO-A1KT	1.48219	0	1.96068	5.74361	0	0	1.14347	0.988662	0.360247	6.08883	9.25142	4.5369	2.33644	0.741705
TCGA-B6-A0IE	5.46027	1	0.0835804	3.58075	7.44543	0.0790788	0.17218	27.4209	0.190679	5.57091	16.6668	8.84805	6.73596	0.816112
TCGA-D8-A1XG	1.2274	0	0.37676	2.12356	0.078043	3.92114	0.0769732	0.330859	0.37507	4.83322	5.75227	7.27161	1.09983	0.0855912
TCGA-A8-A09Z	0.003	0	0.404261	1.60812	0	0.458985	0.0847942	0.728954	3.98423	5.69256	8.80276	4.37784	2.81006	0.0224495
TCGA-E2-A574	3.23014	0	0.772144	6.15228	0.0128892	0.711824	0.0741567	0.722506	0	4.68125	3.07282	5.0623	5.01124	0
TCGA-C8-A1HK	1.00274	0	0.136355	1.03985	0	0.0860076	0.272388	6.78102	0.0622159	4.29314	3.2113	2.18234	1.71707	0
TCGA-A1-A0SE	3.61918	0	0.284294	1.57151	1.85081	1.10424	0.532419	1.38115	0.901189	3.59561	12.0621	5.67819	2.31758	0.914009
TCGA-WT-AB44	2.41918	0	1.25789	8.54764	0.552766	0.535565	0.424036	11.7461	0	1.0701	19.8509	5.53032	13.1869	0.0611219
TCGA-AC-A4ZE	2.43836	0	0.0488177	1.05531	1.29244	3.14081	0.213325	1.99109	0.35639	4.42126	7.19977	3.91599	4.36466	13.0442
TCGA-AN-A0XP	0.0246575	0	1.00809	2.90159	1.47167	0.173417	0.394749	1.01643	0.125446	2.75147	10.4908	1.97923	4.84698	0.144195
TCGA-V7-A7HQ	5.56986	0	1.63745	5.24195	12.4318	0.218205	0.34553	8.31721	0.189413	3.17149	10.0705	8.83201	9.93231	3.66926
TCGA-LL-A6FQ	0.219178	0	0.953196	4.69064	4.99887	0	0.198347	1.78093	0.144974	1.60692	5.49971	15.562	1.80048	0.12253
TCGA-A2-A0T3	4.15342	0	0.237068	2.1735	6.79077	0.252337	0.36073	2.79894	1.66309	4.74301	5.61177	12.6512	1.00754	0.135763
TCGA-BH-AB28	0.786301	0	0.17528	2.04548	0.025358	2.72714	0.153189	0.585299	1.27962	3.17696	5.97773	5.25012	4.26732	9.85267
TCGA-D8-A27L	1.36712	0	0.486447	2.41277	0.775881	3.728	0.883677	1.17475	0.699156	5.66981	7.05687	3.74265	2.20522	1.67821
TCGA-BH-A0HX	2.27123	0	1.2643	1.93497	0.0338254	1.27814	2.25748	2.34222	0.521555	11.7625	5.63681	2.98563	0.719709	0.0625152
TCGA-WT-AB41	4.4137	0	0.48847	8.16084	0.296803	0	1.47587	1.25828	0.802359	1.77071	9.84433	14.2417	17.5922	0.262216
TCGA-5L-AAT1	4.03014	0	0.761692	2.69182	0.818196	0.864801	0.285296	2.37086	0	4.24859	11.4248	8.68037	3.59688	0.0211492
TCGA-AQ-A04H	2.06575	0	0.188816	1.65565	0.00878021	0.229688	1.43465	0.0868543	0.184612	5.39603	10.8879	5.44576	0.203801	0
TCGA-A8-A0AD	3.16986	0	2.50161	2.61064	4.0259	0.530181	1.93396	0.085921	0.547886	3.82978	17.0835	3.86678	1.51209	3.78418
TCGA-D8-A1JP	1.75068	0	1.17444	4.07496	0.0141589	0.740789	0.456185	4.90213	0.0595411	11.7077	20.8073	11.9523	5.42272	0.126815
TCGA-BH-A5J0	1.9589	0	2.53655	5.02537	1.57628	0.254538	0.352681	1.48502	0.105216	2.32235	18.0505	10.0269	3.12158	0.106712
TCGA-GM-A2DO	7.11233	0	0.269436	2.18836	0.672398	0	0.857811	3.08471	0.122938	4.50546	13.3151	6.59828	0.33929	4.35156
TCGA-EW-A1J3	1.38082	0	0.282164	2.16594	0.533588	0.66106	0.347254	0.749919	0.0367843	4.14795	12.1699	3.87083	1.57355	0.276076
TCGA-E2-A109	3.88219	0	0.316494	1.60192	0.121753	0.0272225	0.942968	0.89557	0.0393842	13.4395	4.41558	5.12644	1.63042	0.307573
TCGA-D8-A1XJ	1.81918	0	0.348757	2.71831	0.00810883	0.377112	0.0746451	2.37965	0.511488	3.59392	8.30972	4.6835	2.49389	0.0691686
TCGA-E2-A1L6	4.51507	0	0.0861469	2.2219	0.990804	0.298859	0.446358	0.462316	0.275148	4.60869	10.5433	4.26917	3.90532	4.87163
TCGA-AO-A03M	5.11233	0	0.133255	2.62424	0.0946378	0.252155	0.889328	0.624108	0.198985	2.57744	12.0807	2.29856	2.51703	1.92734
TCGA-E9-A1RH	3.88219	0	0.6319	1.99247	0.0251865	2.48907	0.0531326	0.470609	0.458961	4.56922	14.5184	3.90909	0.0487179	0.0143228
TCGA-E2-A1B6	2.37534	0	0.15345	2.60046	0.00665992	2.45847	0.536438	12.3196	0.0560125	6.90117	19.8349	9.31477	2.78256	0.0142023
TCGA-B6-A0I9	0.991781	1	0.179456	2.16705	0	0.182851	0.144773	0.592656	0.793621	4.07992	2.25441	35.8233	0.469346	0.160982
TCGA-A7-A3IY	0.945205	0	0.663969	3.74219	0.257296	0.358976	0.408568	0.950201	0.129837	5.32677	8.95378	7.66363	9.01803	2.93217
TCGA-AC-A2FB	3.38082	0	0.0422152	1.18827	0.155736	0.213021	0.595584	0.876002	0.154095	3.96645	8.73598	4.62369	1.16952	0.457139
TCGA-AR-A0U2	6.98904	1	0.0909568	1.87789	0	0.0573719	3.28192	0.325419	0.290511	8.11534	5.12703	2.68348	0.801767	0.0210459
TCGA-BH-A0EE	2.58356	0	0.444405	4.34671	0	0.356762	1.56366	4.10499	0.14747	5.47068	6.25472	2.39943	6.10495	0
TCGA-D8-A1XU	1.08219	0	0.418833	2.83177	0.722571	0.614226	0.345128	2.04542	0.917299	4.19301	9.16858	3.82816	0.751573	0.0319807
TCGA-E9-A1NF	2.93699	1	1.51138	4.84591	0.730924	0.449421	0.266874	3.19804	0.0591092	2.51089	10.6783	5.62057	2.03916	0.1199
TCGA-B6-A400	0.589041	0	2.69118	6.57034	0.0167656	2.68024	0.149511	2.0178	0.211508	5.42058	4.07153	0.864065	3.50239	0.00357529
TCGA-BH-A0HW	4.27671	0	0.146531	1.78229	0.329544	0.201656	2.24026	0.314549	6.85604	5.53995	2.96235	3.32898	0.704531	0.528915
TCGA-A2-A0CV	8.24932	0	0.294019	2.21603	0.990348	3.94294	0.713427	1.5916	0.699934	4.39258	14.6286	7.06964	5.07076	0.255561
TCGA-EW-A1OZ	3.36712	0	0.360697	2.04366	0.0451578	0.420025	1.01326	0.148901	0	2.41147	11.312	5.90663	2.77768	0.231119
TCGA-LL-A442	2.43562	0	0.287784	1.70545	1.31927	0.294974	0.73208	1.54442	2.36356	3.86579	6.11092	4.43943	0.905985	0.219742
TCGA-S3-AA0Z	1.72329	0	1.10371	1.24543	0	0	0.106303	3.6893	0.215828	6.36099	13.8794	4.06804	1.01261	0.00875594
TCGA-E2-A1B4	2.75068	1	0.707313	2.20498	1.02597	0.117406	1.12478	1.0655	2.81964	3.02545	13.4959	5.51302	4.92223	3.1285
TCGA-AR-A1AX	7.20274	0	0.185114	2.58129	0.0328671	0.509508	1.25434	1.40887	0.0921416	6.82747	4.8144	3.34886	0.445021	0.182232
TCGA-B6-A0WX	1.75068	1	1.16921	3.01039	0	4.76297	0.0973189	12.3751	0	4.24695	23.4169	10.9535	3.19007	0.00901789
TCGA-AO-A03P	7.97534	1	0.306751	2.49226	1.68443	0.403798	0.319709	0.601225	0.547683	4.33717	17.2857	5.44697	0.0503842	2.41076
TCGA-A8-A08G	1.66301	0	0.794416	1.62616	0.0492552	0.453363	0.155861	1.73239	2.17484	5.69096	5.28707	2.87406	0.524006	0.836796
TCGA-AR-A24P	0.230137	0	0.561149	2.73586	2.18361	0.530926	0.248397	0.328523	1.95521	3.98632	8.27205	4.3233	1.68628	0.736552
TCGA-D8-A1JT	1.10959	0	0.196475	2.17317	0.136436	0	0.706471	0.787286	0.681317	10.704	17.4315	3.04603	0.890686	0.658277
TCGA-AR-A1AL	8.13973	0	0.140922	1.59405	0.0815493	29.333	1.10845	0.470569	0.685861	5.70991	8.99534	4.99998	1.77457	0.352157
TCGA-LL-A440	2.07945	0	0.577943	1.94519	0.215001	0.807203	0.484485	0.56124	0.527404	2.84086	4.33515	6.32046	1.9754	1.46335
TCGA-D8-A1XL	1.66027	0	0.389533	3.53678	0.253593	0.136501	0.897026	3.31378	0.197483	6.539	29.1257	5.8922	5.28674	0.392573
TCGA-AN-A0FD	0.536986	0	1.09985	2.40632	1.79612	0.352749	0.579529	0	0.204136	1.88993	8.85245	3.99001	0.563387	0.253624
TCGA-C8-A1HL	0.868493	0	0.469703	3.09243	0	0	0.686964	0.192054	0.551095	2.75802	12.694	3.62288	2.7039	0.0310519
TCGA-D8-A1JA	1.37534	0	1.03623	4.68493	0.121278	0.0220319	0.0741366	0.124967	0	3.62701	8.75207	1.91284	0.571804	0.0129313
TCGA-B6-A2IU	14.1808	0	0.207495	0.909107	7.69976	2.02864	1.0492	4.45418	1.32546	5.52604	14.0192	3.84106	7.31613	0.902609
TCGA-D8-A1X5	1.54795	0	0.302777	1.98515	0	1.03845	0.900165	2.19359	0.259031	4.58057	5.01923	2.86811	0.857867	0.0630518
TCGA-BH-A18M	6.04658	1	0.497695	3.20708	1.66325	2.1033	0.360401	0.60541	0.545008	3.28529	10.5106	4.28025	1.3788	2.39069
TCGA-AR-A0TT	9.08493	0	0.494656	3.33184	0.10305	0.486735	0.340908	0.382265	0.433344	6.46221	6.57725	4.78445	0.672732	0
TCGA-E9-A1R2	2.91233	0	0.402403	1.7832	0.455004	0.601152	0.23005	2.81876	0.0579812	7.25518	7.2365	3.11196	0.800099	7.26255
TCGA-B6-A0IG	12.2082	1	0.168225	2.87545	0.0842443	0.0244868	1.93391	1.55558	0.212558	2.37193	5.11093	7.03666	0.733287	0.0179651
TCGA-BH-A0DH	3.16712	0	0.187564	2.57952	0.432928	3.19432	1.57112	1.31771	1.96059	5.52412	18.5251	10.2782	5.99069	69.8146
TCGA-BH-A0HI	1.69863	0	0.614159	2.94001	0.46296	0.458748	0.223983	1.14491	0.398217	3.5266	18.2142	4.0203	4.15186	0.848152
TCGA-E2-A1L7	5.03014	0	0.199464	4.68013	1.08212	1.67752	4.3581	1.85543	0.364043	7.98473	9.9085	7.87194	3.09784	2.18456
TCGA-AR-A5QM	6.11233	0	0.367016	1.94682	4.16808	0.270082	1.50451	1.31309	0.111641	2.42483	8.78526	6.69967	2.4649	0.645404
TCGA-BH-A0BV	4.16164	0	0.530906	2.02325	0.126731	0.703236	0.855071	0.341899	0.048448	1.82831	14.2046	4.03352	1.80508	0.378357
TCGA-AN-A0XV	0.443836	0	0.578829	2.01357	0.427752	0	1.32426	2.08209	0.299797	8.03175	10.9442	6.17199	2.30489	0.112937
TCGA-AC-A62V	0.953425	1	1.48496	8.53014	0	0.0326739	0.0258697	0.259461	1.22905	3.55264	9.13967	7.25177	1.30461	0.0527378
TCGA-D8-A1XY	1.37808	0	0.926464	2.08793	0.0287212	2.08706	0.633435	0.852336	0.322076	4.12711	5.55271	3.67506	0.0555551	1.02489
TCGA-D8-A13Z	1.73973	0	0.673029	2.49285	0	1.62732	0.0933655	0.240792	0.341208	2.38508	5.02364	3.93663	4.28467	0.00692124
TCGA-OL-A6VO	2.35068	0	0.29575	1.1226	0	10.9752	0.0738499	5.07895	0.179925	4.19328	6.29911	4.9235	2.66905	0
TCGA-A2-A1FV	1.95616	0	0.0769544	1.24527	1.05207	0.0485397	2.14256	1.6244	2.28231	14.6432	7.24938	5.50526	0.581433	0.922351
TCGA-AC-A3QQ	2.01096	0	0.320988	4.47494	0.149264	10.1522	1.92365	0.39374	0	3.86878	3.45226	2.81183	1.73232	0.916722
TCGA-AR-A1AV	5.10685	0	0.416099	2.10213	2.13216	0.253992	0.633464	1.00847	0.110239	2.65101	4.83498	7.98216	0.152122	0.409961
TCGA-A8-A093	1.49589	0	0.604267	2.84195	0.580717	1.19789	0.28022	0.926531	0.708977	2.8567	9.8984	3.11274	2.6089	0.519323
TCGA-AO-A0J5	2.16986	1	1.03221	5.25193	0	0.870461	0.0840478	1.20423	0.0307157	2.90866	4.80818	5.88031	2.11927	0.0311526
TCGA-B6-A0WZ	17.2384	0	0.59088	4.15803	6.50741	0.403762	0.172136	0.986539	0.494276	1.96921	12.49	9.17205	14.7574	8.73187
TCGA-AN-A0FJ	0.663014	0	0.524745	1.06507	0	1.77688	0.134479	3.26074	0	4.34535	9.34064	3.54682	1.66936	0
TCGA-A8-A096	0.003	0	2.76256	3.18732	0.0062231	1.53751	1.17795	0.0615593	0.549557	3.42044	9.77627	3.28467	1.73337	1.48633
TCGA-XX-A89A	1.33699	0	0.6999	2.54412	0.0781112	0.227041	0.456893	0.77268	0.6022	3.31816	7.45801	3.53982	0.830993	0.155468
TCGA-A8-A08A	0.0821918	0	0.735074	2.70814	0.276494	4.11108	0.954464	1.96366	0.0447196	2.27498	5.65704	5.95321	5.06021	0.0952472
TCGA-A2-A0T4	1.70959	0	0.6273	3.16237	1.83069	0.163728	0.453714	0.510775	0.947496	3.88143	10.2471	7.90837	0.980607	0.150152
TCGA-BH-A2L8	1.67671	0	0.445092	2.79841	4.56109	2.21478	0.747116	1.48626	0.18052	3.4727	12.3535	4.27225	1.49463	13.3105
TCGA-A1-A0SB	0.709589	0	0.837618	0.981993	0.0619666	1.40489	0.021391	2.08412	0.521163	3.13543	5.35795	7.33432	3.38009	0
TCGA-AO-A0JJ	5.16986	0	0.216576	1.93359	0.737513	0.409822	0.536639	1.57354	0.273652	3.52121	10.5742	4.83797	14.3496	0.0231287
TCGA-BH-A0HU	1.07397	0	0.25681	2.32277	0.826106	0.285857	0.237645	2.36725	0.248138	3.78116	19.2641	3.0586	1.14138	0.360725
TCGA-BH-A1F6	8.12329	1	0.571512	2.4313	0	0.499136	0.222296	1.36839	0.180532	4.29898	4.12445	5.79841	1.82688	0
TCGA-BH-A1FC	9.51233	1	0.37349	2.82152	0.00935189	3.2891	0.242122	4.28627	0.11798	8.2746	7.00466	2.85862	3.3646	0
TCGA-BH-A0AZ	5.25753	0	0.939009	4.00544	0.819159	0.0710747	0.211027	1.93508	0.102828	2.8527	5.32923	6.60534	0.78042	0.010429
TCGA-A8-A08C	2.4137	0	0.124794	1.4488	1.64518	7.35002	0.175284	0.535775	0.725993	4.27936	11.0213	8.69907	0.294652	0.33351
TCGA-D8-A1J8	1.18082	0	0.74709	4.7874	0.0247307	0.119805	1.05765	0.489274	0.0346658	4.54872	10.8384	2.98864	2.58316	0.126572
TCGA-E9-A3HO	3.1726	0	0.317823	1.95299	0.195414	0.868704	4.0276	0.189514	0.0966769	4.57128	33.7644	10.8475	4.33573	2.064
TCGA-A2-A3Y0	4.23562	0	0.720555	1.808	0	0.10694	0.227553	2.24433	0	4.72096	5.15474	8.18949	2.82884	0.00784587
TCGA-BH-A0AY	2.12877	0	1.10061	3.1015	0.416041	0.436685	0.126331	4.38225	0.0485981	6.05928	4.11215	5.70962	2.21304	0.0542184
TCGA-AO-A12H	3.38082	0	0.134946	2.03644	1.15087	0.45964	0.010109	0.637297	4.0638	3.69016	7.58056	7.33804	1.17253	0.0786854
TCGA-D8-A1X6	1.48219	0	0.0497958	1.27507	0.186404	0.188455	0.517574	1.14911	8.45209	15.8398	6.96432	4.56577	0.141088	0.632555
TCGA-BH-A0W3	1.99452	0	0.159638	1.1877	0.54933	0.0863084	0.213547	0.685369	0.312167	3.06011	9.56192	2.92875	5.25537	2.11494
TCGA-C8-A273	1.40548	0	0.60797	1.77564	0.46317	1.12597	0.300395	2.36027	0.283305	2.37785	8.55499	8.77009	1.56376	27.656
TCGA-BH-A0BJ	1.80822	0	0.216004	3.04725	1.34132	5.47082	0.771714	1.71206	0.0909762	2.73958	5.61953	5.11354	3.76622	0.124565
TCGA-AR-A1AR	1.43562	1	1.97901	4.15907	0.00740446	0.0645664	0.259864	2.95423	0.217961	4.29319	13.4896	4.21087	2.14836	0.0126321
TCGA-E2-A572	3.30959	0	0.0985611	3.12139	0.42349	0.037301	1.30685	1.48103	0.0539654	1.79103	5.8677	10.719	8.7128	0.00547331
TCGA-A2-A3XU	2.49863	1	4.0039	5.55615	0	0.198635	0.00561679	33.7681	0.369483	6.16286	5.00223	12.0755	1.30297	0
TCGA-BH-A8FZ	1.5726	0	0.299533	1.5089	2.16939	0.814775	0.532911	1.16542	0.102502	4.67598	7.28556	3.16227	0.848676	0.306684
TCGA-E9-A2JS	2.47671	1	0.520558	2.88627	0.377624	0.253296	1.10859	0.478907	0.366457	7.19504	3.77263	4.35355	0.168562	0.214743
TCGA-E9-A22H	3.37534	0	0.127854	1.55079	1.98251	0.175953	0.38746	1.04792	0.19092	3.83892	16.4509	2.7433	1.84419	10.9792
TCGA-A8-A06U	2.41918	1	0.226809	2.68695	0.522478	0.594257	0.320206	2.50929	0.525399	8.64823	13.2966	3.97654	0.0659103	0.0581316
TCGA-A8-A09X	1.16712	1	0.37946	2.16016	0	0.228469	0.064604	4.66523	0	4.29	6.0532	4.58979	0.0651598	0
TCGA-C8-A26Z	1.28767	0	0.29074	1.07991	1.12706	0.200059	0.905836	1.84397	1.19392	4.03107	4.13281	7.88958	0.349475	0.146777
TCGA-B6-A0IH	8.12329	1	0.399138	2.0758	0.198706	1.11071	1.29273	3.57842	0.128553	4.67009	9.81703	8.80118	2.57222	0.14994
TCGA-A7-A6VW	0.780822	0	1.89282	8.50198	0.0239275	0.452066	0.0825983	3.077	0.0503099	2.94939	16.2404	8.78103	5.34565	0.0204102
TCGA-AO-A03R	5.72877	0	0.0494441	1.60634	0.740348	0.093562	0.111117	6.63366	0	5.64157	7.41623	5.03407	2.33486	0.164744
TCGA-EW-A1PA	1.57534	0	0.233456	1.85007	0.373052	0.883528	3.28306	2.14126	0.348613	4.3257	10.3735	17.4338	6.49432	1.86215
TCGA-AC-A6NO	0.139726	0	0.479139	2.27599	9.56182	0.59282	0.372734	1.54281	0.756763	3.19362	10.0106	4.90386	2.08856	4.48236
TCGA-AN-A0XO	1.0274	0	0.499607	2.60346	1.6104	1.72938	0.287542	0.915528	0.333599	3.2018	12.406	6.06227	2.57792	2.78457
TCGA-A8-A08X	3.58356	0	1.3013	4.31191	0	4.83363	0.126365	2.22438	0.461806	6.03177	2.84696	11.5984	0.273111	0
TCGA-A7-A0D9	3.12055	0	0.534775	2.52842	0.0224612	0.718154	0.167996	2.14782	1.03899	5.28012	1.81824	9.16104	0.195509	0.134116
TCGA-E2-A1IF	3.11781	0	1.08981	4.90413	0.492062	0.166308	0.362107	1.09424	0.336849	1.76973	11.5843	7.5449	3.65222	0.0780894
TCGA-B6-A0X1	20.4247	1	0.259845	1.17284	0.0338328	2.90102	0.233583	1.95228	0.284547	2.3746	7.97552	2.28481	0.490818	0.0216446
TCGA-A2-A0T2	0.69863	1	1.04269	2.17645	0	0.164422	0.0455639	4.17814	0.713636	2.5422	10.6478	8.60542	3.41386	0.00965051
TCGA-AC-A5XS	1.61096	0	0.322095	2.45496	0.0698966	0	1.25468	0.783611	0.0587858	3.69111	20.5682	10.6082	5.27281	0.40543
TCGA-AC-A3OD	1.23562	0	0.0690984	2.57903	0.854703	6.53767	1.7858	5.04319	0.756672	3.42999	6.72274	1.75879	6.787	0.249417
TCGA-B6-A0WT	15.7233	0	0.707964	2.52389	1.74757	0.781472	1.21537	0.569904	0.646056	4.46529	8.30244	5.08521	2.0059	13.8666
TCGA-E2-A1LA	2.04932	0	1.2521	4.00812	0.175569	0.109354	1.5296	0.330808	0.843775	5.02431	16.5773	5.10369	1.16435	1.03228
TCGA-BH-A0BF	3.6274	1	0.814285	4.13158	0	0.660366	0.60999	1.28423	0.454946	3.11016	9.93183	3.40311	3.39008	3.253
TCGA-A2-A0ET	2.92055	0	0.0396971	0.671093	0	0.0500787	1.5067	0	1.19545	8.23029	5.62475	7.37916	0.349923	0.00367411
TCGA-C8-A12Q	1.05479	1	0.48993	1.96539	0.0258611	0.526184	0.0991926	1.2791	0.108751	2.99149	5.45987	1.22559	1.05048	0.102945
TCGA-A2-A4S0	1.93425	0	0.221506	1.19328	0.0480682	0.18629	1.1984	0.528326	2.15612	4.6235	3.22122	6.09367	0.929778	1.61959
TCGA-A8-A076	4.49863	0	1.00114	2.19263	0.0253934	0.369047	2.14764	1.31178	0.106784	5.63757	6.15925	2.33163	3.78209	0.0722021
TCGA-D8-A147	1.6	0	1.00492	1.09229	0.0102223	0.2377	0.14115	1.5842	0.0429866	5.97381	4.56485	1.526	1.30501	0
TCGA-E2-A15P	1.63014	0	0.244366	1.10449	0.922705	0.138723	0.599513	0.209826	0.970038	4.67203	7.89668	3.78851	1.80016	0.074636
TCGA-BH-A0BR	6.38356	0	0.594311	3.97057	0.0468979	1.09052	0.31704	0.0386597	0.0986074	1.68686	3.23319	3.6672	1.63285	0.39004
TCGA-BH-A0BM	5.13973	0	0.18017	1.96283	0.100538	0.0487046	0.674838	2.15481	0.563709	4.06318	11.2389	2.91832	18.7663	0.071466
TCGA-E9-A1N3	2.90137	0	0.120786	1.3944	0.802064	0.319984	1.92274	1.45199	0.958943	4.75842	3.91717	6.40034	0.228151	0.0469524
TCGA-BH-A0DQ	0.268493	0	1.05736	3.25814	0.401543	0.53355	1.62376	0.416123	1.54383	3.79274	16.0432	8.50214	1.33149	7.00692
TCGA-A8-A07W	0.832877	0	1.32259	1.92476	0.00946188	0.935079	0.33207	0.530386	0.358102	11.0105	4.84814	8.50857	1.53737	0.290557
TCGA-EW-A2FW	1.8411	0	0.420738	1.86983	0.0109564	0.191077	0.107161	0.180635	1.84294	3.28553	6.21816	8.33371	0.0635783	0.850468
TCGA-AR-A1AM	8.19452	0	0.339836	2.03745	0.995578	1.35044	1.20287	1.24016	0.790802	4.34545	8.26585	10.9304	6.22654	0.235898
TCGA-D8-A27P	0.134247	0	0.490276	1.40277	0.437394	1.23699	0.46249	2.14387	0.795384	5.12155	4.71112	4.832	3.77291	0.115963
TCGA-A2-A3KD	3.30411	0	0.0684067	0.911013	0.0801613	4.68589	0.169106	0.851698	0.786552	3.8924	6.92483	4.52706	1.75729	2.07793
TCGA-GM-A2D9	4.96438	1	0.791037	4.91575	0.0792278	1.66958	0.182331	0.849036	0.83292	3.34069	14.5537	2.32322	2.1838	0.118268
TCGA-B6-A40B	8.63562	0	0.884405	2.925	0.251897	1.30746	0.564176	1.12723	0.151325	2.31722	9.61933	3.8531	4.43738	0.836454
TCGA-AR-A24T	8.7726	0	0.403538	2.72532	0.347154	0.599977	0.399461	1.98	0.868018	4.01688	18.8961	4.65214	4.3012	0.640266
TCGA-AN-A0XL	0.446575	0	0.374055	1.56858	0.121758	1.15824	0.439418	1.09495	0.139641	5.57391	12.3672	8.22263	4.11082	0.169953
TCGA-A2-A0EN	11.2	0	0.655996	2.69596	0.653672	0.658664	0.476371	0.919632	0.146604	2.61125	10.4357	3.62446	1.77015	2.61693
TCGA-B6-A0IP	10.7562	1	0.4001	2.44061	0.638579	5.34856	1.39708	1.93939	1.06001	3.20333	8.50587	7.63045	4.24192	0.455119
TCGA-E2-A10E	2.36986	0	0.209762	3.21317	0.227599	0.396929	0.099519	1.591	0.344555	2.79872	7.35345	3.52707	9.93185	0.889172
TCGA-C8-A12O	1.05479	0	0.99725	2.53683	0.15276	0.777031	0.983252	0.944442	0.843129	7.00714	6.84541	4.51335	0.443222	1.18903
TCGA-E2-A9RU	0.003	0	1.29059	4.66335	0.134431	0.048843	0.454392	3.71236	0	4.67687	12.7657	7.55543	3.41288	0.129004
TCGA-A8-A07I	1.16712	0	1.23975	2.60852	0	1.00541	0.692851	0.929346	0	4.8531	2.41602	10.6553	0.148683	0.0273199
TCGA-BH-A0BT	6.47945	0	0.252403	1.59411	3.72457	0.127365	4.1219	1.26424	1.70445	2.74784	20.4446	9.38366	27.5886	29.4953
TCGA-A2-A0CZ	4.4274	0	1.36045	2.2441	0.314649	2.43886	0.234668	0.730098	0.24503	8.92655	4.45765	7.97354	1.96111	0.392654
TCGA-LL-A7T0	1.03014	0	0.644422	3.6305	0	0.0812952	3.13784	1.42945	0.294035	4.47238	7.81229	2.73379	1.46069	1.93245
TCGA-BH-A6R9	0.438356	0	14.7864	6.43716	0	5.89052	0.171465	0.065513	0.208876	2.15463	3.39343	3.84873	0.288234	0.00847389
TCGA-EW-A2FR	4.58356	0	1.75614	4.63291	0	0.847504	0.136852	0.480713	0.0645331	2.77437	4.9827	4.41815	0.356204	0.0392707
TCGA-D8-A1XT	1.3863	0	2.28023	4.32664	0	23.9563	0.160139	1.07074	0	2.50392	12.1186	3.09159	9.06285	0.0428682
TCGA-E2-A1IG	5.86301	0	1.27392	2.76116	3.05608	1.45297	0.261454	1.61082	0.238874	2.98443	5.39672	7.75305	1.05481	4.60801
TCGA-EW-A1OV	2.16164	0	0.348246	1.28108	0.0151143	0	0.443488	1.49512	0.127117	3.63651	17.7745	4.27085	1.4033	0
TCGA-GM-A3XL	5.77534	0	0.551426	4.75681	0.0291072	0.112806	0.200958	1.47164	0.0408005	4.62174	8.61361	9.56975	2.02686	0.00413809
TCGA-A2-A0CP	7.70685	0	0.390854	3.47985	2.73113	0.098614	0.517268	1.67805	0.14267	3.62896	8.11848	9.16472	0.590624	3.93583
TCGA-BH-A1FH	2.83288	1	0.408367	1.26267	0.420222	0.772744	0.616758	0.480725	0.468826	5.27281	4.56204	5.21239	1.49295	0.197513
TCGA-D8-A27M	1.12329	0	1.39932	4.4668	0	3.98448	0.424292	2.63194	0.182423	7.37976	5.3099	2.25115	1.46004	0.00370035
TCGA-B6-A0RM	6.50137	1	0.112312	0.949005	2.93514	0.910825	0.390623	8.26606	3.25042	9.1464	15.127	5.90307	0.666741	8.88762
TCGA-A8-A0AB	1.41918	0	0.133111	2.0047	0.307242	0.320579	0.294613	1.48066	0.496927	3.79726	6.09692	5.5162	1.32573	3.29278
TCGA-E2-A105	3.58356	0	0.178595	1.24386	0.872017	0.0844881	0.11149	4.24913	1.01861	6.92571	5.03351	9.07448	0	3.30179
TCGA-E9-A248	0.161644	0	0.205748	1.19181	0	0.111238	0.0880733	3.56488	0.0402335	5.54739	6.79172	4.86291	7.93927	0
TCGA-BH-A18H	1.7863	0	0.830432	2.50283	0.810941	0.218251	0.449284	1.58457	0.126302	3.79527	6.22525	4.48366	0.435721	0.0576446
TCGA-E9-A1RF	0.547945	0	0.773945	4.99713	0.150272	1.43883	0.1068	1.36991	0.111516	2.81508	6.95115	3.91162	1.64143	1.24789
TCGA-D8-A143	1.18082	0	0.947708	1.62083	0	0.101509	0.0200926	0.998001	0.195812	3.55672	10.2726	4.01349	2.0941	0.0148948
TCGA-AC-A3HN	1.3589	0	0.561304	3.23496	0.14299	1.20069	0.936937	0.497683	0.300651	3.0735	6.67085	3.57177	1.24463	0.454004
TCGA-AR-A2LM	5.30137	0	0.482495	1.67855	4.75533	24.2457	0.451804	0.719266	0.0733839	3.41817	9.45382	4.20225	2.78477	1.14991
TCGA-E2-A14W	2.66849	0	0.729573	2.89753	1.24848	0.0788889	0.312304	0.760692	2.73919	4.91038	8.81237	14.4943	0.551233	0.416723
TCGA-E2-A1IJ	2.36986	0	1.44297	2.96227	2.81821	5.15764	0.890783	0.688344	0.219466	2.62946	6.1591	7.82182	1.91803	2.33717
TCGA-A7-A26G	1.97808	0	0.474502	3.04087	0	0.999923	0.472593	10.3247	0.472373	3.74153	4.55908	3.8928	0.896281	0.0149716
TCGA-AO-A0JD	6	0	0.0662704	2.64399	0.226502	1.28537	0.260631	1.2092	0.362852	5.7481	4.56705	1.59096	1.25178	1.38465
TCGA-E2-A1LE	2.40822	1	0.957462	5.94058	0.0793324	0.0658832	0.234735	4.33487	0	3.61839	24.3974	17.6435	0.26306	0.0241681
TCGA-EW-A3E8	2.83562	0	0.204496	3.07164	1.33131	1.31568	2.26722	0.614571	1.04504	3.99585	12.0639	3.91172	2.21462	0.439103
TCGA-A2-A4S1	2.24658	0	9.33417	3.63528	0	0.507553	0.120557	0	0.220291	3.52855	3.26201	4.15837	0	0.014895
TCGA-A7-A425	1.22466	0	0.338951	2.38309	0.0772322	0.384834	0.844257	1.23693	0.463966	1.97087	4.82882	6.74508	2.68901	0.92231
TCGA-AN-A0XS	0.0273973	0	0.606558	2.91403	0.212628	0.441453	0.850505	2.87121	1.27735	7.75301	15.4559	7.98938	3.17276	26.2256
TCGA-AR-A0U4	8.93425	0	0.383557	1.9718	0	0.241932	0.0658457	1.16642	0.262512	6.5343	11.3839	6.13873	3.74323	0
TCGA-A2-A04N	11.9288	0	0.731641	2.58668	3.25665	0.418561	0.656422	3.46986	0.885041	7.86409	11.1938	6.67347	1.67124	10.7479
TCGA-AO-A125	9.46849	0	0.239254	3.31216	2.08049	0.129353	0.0896138	3.33834	1.45035	1.74458	17.0623	8.87767	10.8462	7.07019
TCGA-AO-A1KS	0.958904	0	0.127268	2.75296	0.018412	0.0267586	0.50847	2.00346	0.387131	6.92519	6.30577	2.89583	0.267106	0.490797
TCGA-OL-A66I	1.95616	0	1.05358	3.88899	0.0122482	0.28481	1.52212	2.90785	0.0515062	7.37558	8.19345	8.70687	2.06117	0
TCGA-D8-A1JE	1.57534	0	1.44859	2.88759	0	0.0230348	0.0683923	0.0261311	0.0333257	4.738	12.0831	3.04211	2.39133	0.233218
TCGA-AN-A0AK	0.613699	0	0.140492	1.52309	0	0.151914	0.0751742	0.301585	0.659346	6.03395	5.95102	3.20445	0	0.00557272
TCGA-E2-A106	6.96164	0	0.190915	1.06925	0.859667	0.240843	3.91507	0.546433	0.479105	6.11698	6.59691	7.87815	1.02175	0.29597
TCGA-E2-A14U	3.61096	0	0.105115	1.26246	5.00529	0.284152	0.849295	3.54582	0.781086	3.9904	6.73094	10.3546	4.3681	1.60524
TCGA-GM-A2DH	6.00822	0	0.271797	4.41508	0.176945	2.40014	0.397518	1.91705	0.354328	4.03869	16.1901	3.66872	4.84058	0.0395306
TCGA-BH-A0DZ	1.35616	0	0.732533	6.31946	0	0.594067	0.104524	1.34784	0	3.45696	12.3631	2.58291	0	0.038742
TCGA-AR-A2LR	4.7726	0	0.489539	1.412	0.027713	3.46372	0.0876937	0.685346	0.174808	7.17922	3.1062	4.53106	1.36692	0.0709178
TCGA-E9-A1RD	0.0931507	0	0.30253	2.47013	0.659033	0.0880724	1.0852	0.849244	0.382257	2.94509	15.4312	3.93097	2.02203	0.681697
TCGA-A2-A0YD	2.10685	0	0.780815	2.54292	1.02624	13.7437	0.0882895	0.0632502	0.564651	3.03116	9.16317	2.6931	3.22803	3.7429
TCGA-AQ-A0Y5	0.471233	1	1.28745	2.59865	0	0.216553	0.112519	0.122831	0.195812	4.26807	4.72208	3.88937	0.486372	0.075467
TCGA-E9-A3Q9	2.74247	0	0.0924037	1.16299	0.0802087	0.37885	1.58631	0.198357	1.26485	4.45448	6.95667	3.47452	1.51268	0.16677
TCGA-AR-A5QN	2.77534	0	0.233339	1.61307	0.636115	0.331157	1.18534	0.782647	0.159701	5.17745	9.18893	7.10348	3.03016	0.113381
TCGA-BH-A1EY	1.47397	1	0.886205	2.27366	0	0.239564	0.165967	3.89532	0.288825	5.74401	9.99557	3.73507	0.876827	0.193336
TCGA-A8-A09B	1	0	0.184	1.78725	0.988246	0.986508	0.321618	2.23823	0.923504	3.35652	10.1763	10.7506	0.753036	3.30805
TCGA-EW-A1P4	2.48493	0	0.743164	6.56242	0	9.63447	0.242821	0.169713	0.0432879	3.28658	3.2416	2.26846	1.55309	0
TCGA-A8-A08B	3.16712	0	1.10067	2.73436	0	0.430917	0.0710794	0.977682	0	9.87938	17.4081	4.43507	4.7316	0.0737683
TCGA-A2-A0YH	1.80548	0	0.385137	1.90431	0.0104472	0.303661	0.709256	0.585615	0.922579	7.36906	8.49415	4.60445	2.97055	2.11647
TCGA-A8-A09V	1.25205	0	0.815572	1.55015	0.929168	3.9788	1.68012	1.17628	0.488416	4.71632	9.06254	3.8186	4.04388	1.43656
TCGA-BH-A18N	1.28219	1	0.47142	2.10442	0.306903	0.184564	0.0365323	1.01197	10.4137	9.67743	9.94129	3.29132	0.736932	11.3653
TCGA-BH-A18J	1.67671	1	1.24281	3.86212	0.0296011	1.43399	0.28952	0.422955	0.497913	2.88443	10.3397	2.2796	6.29827	0.311414
TCGA-E2-A108	2.29315	0	0.347851	2.70782	0.163552	0.43882	0.774498	1.24452	0.423243	6.35226	10.6096	4.60585	0.876068	0.273656
TCGA-EW-A1P1	3.31507	0	0.505426	3.32983	0.0572247	2.32864	0.362158	5.04745	0.12032	4.4558	9.39194	5.38999	0.581117	0.0427112
TCGA-S3-AA10	1.60548	0	1.52671	3.61371	0	0.4754	0.180962	0.539304	0.0529067	4.08127	6.26741	3.62216	0.365037	0.0321956
TCGA-A8-A07E	1.66575	0	2.3058	3.40903	0.115471	1.98982	0.531477	0.299158	0.312156	2.91111	9.40604	3.75242	0.67006	0.0738726
TCGA-AO-A1KP	8.09041	0	0.418531	2.44278	0.582526	0.0273096	2.13522	8.67455	2.3311	8.99928	31.2085	4.0575	3.16223	1.06993
TCGA-HN-A2NL	0.216438	0	0.0918231	0.476317	0	1.76651	0.252215	0.427074	0.209484	2.63603	6.82434	6.63979	3.46887	0
TCGA-D8-A27G	1.12055	0	0.588026	2.49268	4.66502	1.682	0.133174	1.26228	0.336939	3.48284	6.46231	3.18014	2.68638	0.436657
TCGA-PL-A8LX	0.0136986	0	0.326161	5.06025	0.537088	0.108915	0.646758	0.123556	7.19587	3.50999	8.73323	11.4983	0.289921	0.490101
TCGA-BH-A0W7	3.73425	0	0.94238	2.68542	0.235964	0.788744	1.33044	0.700252	0.198455	4.5393	11.1669	4.17252	7.1202	0.548484
TCGA-BH-A0RX	0.465753	0	0.567221	6.11433	0.0509341	3.40508	0.380956	2.81312	1.28513	4.49089	15.6996	3.71125	2.95564	0.135772
TCGA-D8-A73X	2.10137	0	0.495845	1.76666	5.85353	2.5959	0.841938	1.38372	1.17646	4.04714	16.6167	4.85714	4.18346	3.56583
TCGA-A8-A082	1.50411	0	0.958857	2.46384	0.161839	0.604809	0.292637	0.914809	0.145835	5.82114	3.53743	7.82722	0.134161	0.78392
TCGA-BH-A8G0	1.8137	0	0.774818	1.96425	0.602503	1.18108	0.677163	0.877829	0.530298	4.00922	6.70577	5.67746	3.9841	1.47608
TCGA-EW-A1P8	0.654795	1	1.46568	4.23667	0	1.26347	0.0975964	9.96326	0.267503	3.77631	14.9579	8.85559	1.66111	0.00904361
TCGA-AC-A2BK	6.08767	0	0.128127	1.38422	0.0104266	0.121226	0.0179965	1.7534	0.350768	4.92179	6.17723	0.796785	2.84371	0
TCGA-E2-A1II	2.80822	0	0.256287	1.17267	0	0.484968	0.364777	1.81552	0.210488	4.18519	13.0611	4.3588	1.93639	0
TCGA-A2-A0ST	8.26575	0	0.628633	1.97238	0	0.648845	0.649294	3.14871	0.208604	3.10411	7.72237	3.59247	2.01501	0.0105786
TCGA-E2-A15D	1.4411	0	0.531809	3.33718	0.786859	4.23879	0.597576	2.45617	0.61766	4.67254	5.84232	10.4039	2.67874	0.979941
TCGA-PL-A8LZ	0.827397	0	0.870569	6.33053	0	2.70638	0.209621	8.76555	0	2.27233	9.55512	2.59	2.66237	0
TCGA-A7-A3J0	0.857534	0	0.0810556	1.28795	0.0829223	0.942191	1.61775	1.0937	0.475506	5.58949	3.60775	9.16354	0.743653	0.36331
TCGA-AC-A3YI	1.93699	0	0.674606	4.39169	0.109795	3.94931	0.576421	2.12695	0	5.63909	5.20091	3.09761	1.59282	0.36877
TCGA-A8-A09Q	2.08493	0	0.290773	1.29146	0.111858	0.750305	0.163366	4.36929	0.144734	9.32421	11.9406	4.61807	0.599169	0.0733966
TCGA-E9-A1R7	4.01918	0	0.12068	1.43844	0.186591	0.05709	0.0395511	2.97914	3.22121	4.54046	12.0732	8.15048	1.31072	0.050262
TCGA-A8-A08P	2.58356	0	1.18248	2.87815	0.0124164	0.577439	0.771509	2.088	0.313279	6.39293	9.58715	3.37609	1.80126	0.0423648
TCGA-OL-A6VQ	1.64384	0	0.285358	1.28563	6.19246	9.89959	0.231579	1.73559	0.52081	3.23675	9.75016	6.05277	4.13241	5.70476
TCGA-E2-A159	2.08767	0	1.53055	2.46316	0.0214283	0.217995	0.0862995	2.47298	0.225275	4.74285	11.7039	2.64668	0.559555	0.0319872
TCGA-C8-A26V	1.68767	0	0.510113	3.398	0.491498	1.0425	0.714586	0.459912	1.20101	2.96522	13.3647	4.02506	7.05316	3.11321
TCGA-E9-A22A	3.25753	0	1.01753	3.96184	0.23553	0.0855752	0.935861	2.57257	0.40237	6.06427	6.54745	6.21325	2.69079	0.141263
TCGA-E2-A573	2.90959	0	1.21733	2.4883	0.0123829	0.359927	1.04015	1.83739	0.0520725	2.88258	20.841	3.87314	5.38923	0.0105627
TCGA-AO-A0J3	1.78356	0	0.0809968	0.915403	0	0.0656865	3.66654	0.447097	1.42548	5.13689	6.7814	4.28393	0.568263	0.18313
TCGA-A8-A09A	0.832877	0	0.297237	1.93133	0.0774028	0.824935	2.44188	1.78657	1.08498	6.97238	4.728	5.20427	1.79663	0.61073
TCGA-BH-A1F5	7.43014	1	0.214079	1.33677	1.20455	0.0289355	1.67242	2.65883	2.13499	13.1077	17.8705	3.89216	1.79079	2.70883
TCGA-AC-A2FE	7.22192	1	0.351255	2.43004	0.343011	0.360031	0.55915	0.691183	0.841416	4.46426	7.62822	4.36871	3.09625	7.0831
TCGA-BH-A0HK	0.487671	0	0.257908	1.98279	0.774936	0.37541	0.772806	0.809158	0.108625	3.73735	7.95053	4.47587	1.27411	0
TCGA-AQ-A54N	0.213699	0	2.30463	3.23144	0.0384707	0.391372	0.0664009	11.924	0	4.10977	11.0195	3.82865	6.1391	0
TCGA-OL-A5RX	2.40548	0	0.163603	2.47498	0.865381	3.3667	0.199155	2.63397	0.615847	3.33238	8.92978	8.39945	4.55815	0.965303
TCGA-D8-A1XM	1.47397	0	0.362316	2.71959	2.38233	1.37121	0.343793	0.648135	0.363696	4.0906	6.23879	3.21378	2.87438	4.55387
TCGA-E2-A15T	4.28219	0	0.10345	1.50452	0.355983	0.447445	1.01852	0.539314	0.768719	4.78006	3.09822	3.36839	1.00495	4.43582
TCGA-A8-A0A6	1.75342	0	0.213698	1.91379	0.015458	0.224654	0.880462	1.58008	0.260015	5.24768	9.73557	3.4614	2.51162	0.04615
TCGA-A2-A0EY	5.27397	0	0.287258	1.33971	0.0311684	1.11734	0.137481	2.56933	1.35438	4.59073	9.02025	8.78878	1.02491	0.416525
TCGA-BH-A0H0	1.26301	0	0.112611	1.28467	0.00814577	0.142061	1.37785	0.402892	0.993382	6.65655	10.5069	3.60462	2.69432	0.00347418
TCGA-A2-A04Q	6.53425	0	0.819033	3.19508	0	1.42585	0.411077	15.0148	0.224224	4.95344	13.4138	6.36785	0.123765	0.0227413
TCGA-E2-A14P	3.4137	0	0.0700823	2.12258	0	0.895154	0.177186	1.35397	0.383723	3.9859	23.5197	5.49338	4.1699	0
TCGA-BH-A0W4	2.07945	0	0.53111	2.55564	0.739548	1.59126	0.143672	0.285025	1.0905	3.33559	10.1842	4.77928	1.61628	9.97869
TCGA-E9-A245	0.0712329	0	0.316122	1.81623	1.64641	0.448643	1.50967	0.5655	1.00967	3.93687	3.35634	5.91286	1.09472	1.53606
TCGA-B6-A0X4	2.35616	1	0.0973734	1.37345	2.07609	0.0460644	0.66561	0.313538	1.79938	5.70033	3.91917	6.36518	0.459819	0.216294
TCGA-A2-A0ES	6	0	0.201893	1.62934	2.34394	1.08244	0.535642	1.40852	0.368476	5.07877	11.6725	6.09265	1.90676	4.01279
TCGA-A1-A0SM	0.663014	0	2.45573	2.90161	0.0167406	0.267624	0.19263	0.469196	0.140795	2.85508	4.45263	3.24284	0.728575	0.367704
TCGA-UU-A93S	0.317808	1	0.119295	8.7239	0	1.4673	0.0335119	3.32908	0.244942	2.92423	7.97944	11.3177	4.84469	0.0414043
TCGA-BH-A1EW	4.6411	1	0.275613	1.21111	0.269144	1.82538	0.225821	0.813508	0.188634	6.44782	4.30956	1.83354	0.455527	1.77925
TCGA-AR-A24H	13.4082	0	0.113105	1.63953	0.0147268	0.984526	1.15655	1.01975	0.495432	5.8823	6.52398	3.6379	2.05098	0.395702
TCGA-A7-A6VV	0.857534	0	2.12873	3.98702	0	1.68341	0.0595021	8.76412	0.347925	3.81189	3.67998	2.40774	5.1612	0
TCGA-D8-A140	1.10411	0	0.188395	1.71002	0.637773	0.356496	0.141129	1.77943	0.103152	5.9316	6.72077	5.53637	6.83246	0.115082
TCGA-D8-A1J9	1.45753	0	1.14203	3.34441	0.0138968	0.0403932	0.0879491	2.52025	0	4.43315	4.43799	3.37114	3.14502	0.0237081
TCGA-E2-A14Z	1.54247	1	0.389035	3.07773	0.139298	0.40489	0.444432	2.38009	1.59757	4.60949	11.6479	5.53625	0.881813	3.72128
TCGA-AN-A0FS	0.575342	0	0.318938	1.47883	0.519087	0.581966	0.6101	0.709097	1.30972	4.67123	6.35909	4.23035	2.96916	0.597757
TCGA-AO-A124	9.60548	0	0.693209	1.7723	0.00820532	0.787048	0.580662	2.13741	0.310545	2.74354	9.37208	2.44982	2.42833	0.00699916
TCGA-A2-A0YF	4.20548	0	0.0759144	2.76283	0.288293	0.0239419	3.54006	0.244441	0.103914	3.74614	11.24	7.74374	0.812565	2.18162
TCGA-E2-A1LG	4.1726	0	0.242214	0.674988	0	0.0723691	0.243519	0.164194	0.383901	6.86249	8.96261	1.35693	4.2862	0.00353966
TCGA-D8-A1Y3	1.17808	0	0.284488	3.59652	0.0617357	0	0.355189	2.82082	0.259611	9.77806	11.4699	9.8273	1.74004	0.146698
TCGA-E2-A1LK	0.728767	1	1.1634	2.73455	0	1.8101	0.0677845	8.82414	0.212333	15.9488	7.12676	6.16177	5.37174	0
TCGA-A7-A26H	1.98356	0	0.409247	1.94306	0.883418	0.815168	0.125049	3.30595	1.12038	5.58399	18.2742	3.71313	1.70878	0.427614
TCGA-AR-A1AQ	8.27671	0	2.15854	2.72605	0	1.15433	0.746978	3.17301	0.513857	4.49812	9.10367	3.4746	1.2409	0.00651458
TCGA-A8-A0A2	1.5863	0	0.496563	2.46137	3.08352	0.578238	0.572279	6.177	2.89313	6.59719	16.0154	4.94961	1.924	0.183835
TCGA-E9-A5UO	2.15068	0	0.115461	2.13088	0.400894	0.254899	6.48701	0.041309	1.84388	5.90693	3.72221	7.2804	0.363489	0.0267159
TCGA-A2-A1FX	5.06027	0	0.450188	1.96019	0.00837374	0.632826	0.125261	0.524612	4.40165	8.14688	6.01875	7.39612	1.06902	0.478569
TCGA-AO-A0JM	5.98356	0	1.10932	3.6213	0.0470992	1.32337	2.88141	0.20707	0	4.65719	4.86012	3.48763	3.64414	0.0133919
TCGA-EW-A423	1.46027	0	0.284016	2.29973	0.0462249	0.42995	0.659555	3.53614	0.505401	1.97028	5.42782	5.60259	5.0965	0.185321
TCGA-A8-A092	2.58082	0	0.529875	1.30424	0.0344959	0.325869	0.208391	1.16589	0.435186	7.77925	13.8855	4.09211	2.4021	0.143447
TCGA-MS-A51U	1.86575	0	0.30328	1.80512	0.850516	1.23607	0.332048	1.25199	0.25547	3.3882	6.18779	4.77745	4.40663	2.83719
TCGA-E9-A1R3	0.213699	0	0.965649	3.35946	0.226034	3.81881	0.308858	0.745313	0.356443	5.51146	9.97813	3.81615	2.33636	0.162681
TCGA-AR-A24N	8.31507	0	0.664152	1.95276	1.62972	0.31419	0.980696	1.80954	2.02802	5.79337	8.03273	5.77781	0.0965007	0.82984
TCGA-AR-A0U0	5.44658	0	0.880363	4.05769	0	0.283556	0.245555	9.44911	0.0512795	8.3419	4.29565	4.35595	0	0.0156027
TCGA-A8-A08T	9.33973	1	0.631946	1.91799	0.2155	0.797212	3.38141	1.13047	0.453109	9.84414	7.09291	4.31722	1.19368	0.359289
TCGA-3C-AALK	3.96712	0	0.68802	2.51787	0.849889	2.30341	0.363426	2.00711	0.0965932	2.20321	5.16959	4.53118	14.5954	0.499633
TCGA-E9-A3X8	2.53699	0	1.98333	5.80269	8.27057	0.676219	0.174005	3.52874	0.244581	1.63913	5.2566	9.63342	16.2002	3.03129
TCGA-AC-A7VC	0.00273973	0	1.56138	7.47922	0	2.42841	0.056079	0	0.11711	3.20767	4.85558	8.6859	1.53524	0.0237553
TCGA-D8-A27V	1.04384	0	0.46339	1.84108	0.357085	1.0916	2.39803	1.96916	0.336568	4.96472	11.9721	4.55162	0.714523	0.115536
TCGA-A2-A4RX	2.03288	0	3.4473	2.92212	0	4.38281	0.0907879	0.635947	0.442385	4.61532	4.64787	4.79857	1.22092	0.0747796
TCGA-AC-A3EH	0.539726	1	0.908459	1.71264	0.110266	2.62229	0.0922762	2.57814	0.252921	4.44011	6.72347	5.64722	1.39605	0.0342025
TCGA-A2-A0T7	1.72877	0	0.636765	2.60235	0.0172728	4.14197	0.293161	4.55635	0.0726353	5.90798	9.8798	7.56671	1.75405	0.0810354
TCGA-LD-A7W6	1.10685	0	0.301316	1.40112	1.22601	1.14035	1.31905	1.13193	0.8249	4.00683	8.37591	6.62365	9.74672	3.86421
TCGA-AR-A0TS	7.00822	0	0.355064	2.02337	0	0.613456	0.213942	6.13069	0.464891	6.75596	5.61445	9.21617	1.74959	0.0042864
TCGA-E9-A22E	3.47671	0	2.57037	6.95446	0.0517533	0.351	0.223317	2.3322	0.181361	3.92985	9.65258	3.55634	1.20127	0.0662187
TCGA-A2-A04U	7.27123	0	0.729586	2.54135	0.0143932	0.627537	0.0745283	1.99329	1.69473	2.89294	42.047	1.63706	0.167043	0
TCGA-A8-A07P	0.915068	0	0.604592	1.34945	0.0960002	0.306942	0.127035	0.601438	0.16148	4.38675	8.06157	6.27839	0.835615	0.409442
TCGA-BH-A0DK	1.1589	0	0.477875	2.409	0	0.660815	0.578278	0.789096	0	3.17875	5.10918	5.76279	2.84683	0.301098
TCGA-BH-A1FM	3.80274	1	0.494196	4.87967	0.174654	0.0534376	0.20097	0.0606206	1.27563	8.26963	13.3287	2.58114	2.61375	0.266597
TCGA-LL-A6FP	0.003	0	0.105219	1.90488	0	0.113774	0.861398	2.64587	0.288054	6.30661	13.7364	10.6953	29.0171	0.0166944
TCGA-A2-A0EQ	6.64658	0	0.140604	1.89604	0	0.0665154	0.0855789	0.679108	0.192463	7.34323	7.0434	4.9819	0.663962	0.00976004
TCGA-AR-A250	7.41644	0	1.34737	2.98118	0.18306	0.465579	1.8519	1.58449	0	4.0526	3.93538	5.01548	0.92949	0
TCGA-BH-A8FY	0.808219	1	0.097561	1.74205	0.158785	0.369225	1.29724	1.62307	0.60095	3.83749	15.3396	3.86598	4.97561	0.203166
TCGA-AR-A2LH	1.68767	1	0.223817	2.137	0	0.799991	0.307384	4.00379	0.340409	3.90838	6.88411	4.92004	1.78501	0.11048
TCGA-B6-A0IN	7.04932	1	0.400195	4.18752	0	0.0291262	0.68606	0.792992	0.337108	2.65934	5.18789	3.27671	0.755924	0.081202
TCGA-C8-A12V	1.05479	0	0.576329	2.34404	0	0.545288	0.597233	1.89699	0.578524	3.87175	13.8623	5.48995	3.26586	0
TCGA-E9-A54Y	1.9863	0	0.222012	1.52788	0.0144534	0.0420108	0.573775	1.85866	0.91169	3.39182	37.6972	7.03799	11.9097	0.0431508
TCGA-D8-A1JI	1.58082	0	0.151988	0.683185	0.494735	0	0.775643	1.50897	0.468103	6.40821	14.2811	5.51715	3.0862	2.25248
TCGA-E2-A15F	1.80274	0	0.235868	1.54281	0.959717	0.557911	0.368107	2.6582	2.85196	6.66781	3.16448	6.41297	0.371274	4.33334
TCGA-GI-A2C9	9.15616	0	1.3738	1.60565	0	17.174	0.0328445	0.690202	0.320084	5.24492	8.92081	6.0365	2.42931	0
TCGA-LL-A9Q3	1.45753	0	0.427055	2.29824	1.09818	0.0404054	0.127965	3.89612	0	2.32586	4.87214	12.3276	1.04866	0.171936
TCGA-A7-A6VX	0.868493	0	0.711712	4.04377	0	4.14387	0.328093	7.52142	0.0499597	9.21552	13.8235	5.32062	5.37738	0.0506704
TCGA-B6-A0IK	1.56438	1	0.103684	2.43316	0	0.0980999	0.08738	3.22731	0	5.41506	7.89602	6.77772	1.07716	0.0863672
TCGA-A7-A0CH	2.95616	0	1.68047	1.99089	0.500875	2.68186	1.18302	1.52117	0.775997	3.25656	9.09877	6.30125	5.66005	0.123677
TCGA-E2-A1IL	0.323288	0	0.486051	1.76154	0.460259	1.17058	2.06879	0.758818	0.181451	3.08468	7.67678	6.69703	5.92589	0.828146
TCGA-E2-A570	2.55068	0	2.5116	4.62283	3.82471	1.32248	0.28631	6.04785	0.597905	2.8846	10.7761	7.25198	3.7128	4.11753
TCGA-C8-A12L	0.994521	0	0.195671	2.18149	0	2.62552	0.173231	0.458221	0.0973968	2.7894	13.186	1.97573	2.55361	0
TCGA-A7-A5ZX	0.920548	0	0.322066	2.0344	1.27036	1.93586	1.26309	2.35876	0.777978	4.73532	6.31957	7.64969	9.01785	0.810086
TCGA-A1-A0SD	1.19726	0	0.580275	2.70585	0.268415	1.56038	0.469008	1.08174	0.0836103	4.44092	9.42707	2.89745	0.749946	0.301039
TCGA-B6-A0X7	4.87945	1	0.482632	1.90012	1.43355	1.11305	1.37274	2.39583	1.07354	6.01582	8.71697	6.47384	1.42443	1.14325
TCGA-AC-A62X	1.14247	0	0.444203	1.76489	0	0.420279	1.96189	4.96638	0.40536	2.90233	15.8422	11.4135	1.39842	0.00513908
TCGA-A2-A04X	4.61918	0	0.392537	2.68071	0	0.0550215	6.00088	0.218461	0.119404	2.22623	15.9297	2.00164	2.25184	0
TCGA-AN-A0FL	0.632877	0	0.162121	1.95445	0	0.306777	0.013494	6.03225	3.59997	5.67467	16.5033	2.50092	5.2399	0
TCGA-A2-A3XW	4.69041	0	0.811299	1.53196	0.963681	0.107734	0.106623	1.83323	0.038966	1.33816	3.90709	12.6635	2.36589	0.324067
TCGA-A7-A4SC	1.22192	0	0.155626	1.74643	2.97192	2.40498	0.126296	3.61912	0.497059	2.78887	7.02984	9.18277	3.33154	0.00720186
TCGA-EW-A1IZ	1.51781	0	0.335106	3.58916	0	0.158529	0.494219	0.359676	1.26144	4.20269	15.8165	5.45214	0.791223	0.168646
TCGA-AO-A03T	5.81918	0	0.0989862	2.91514	2.38435	0.18731	0.222455	7.36624	0.812972	2.59859	11.4077	4.60005	0.249299	0.210715
TCGA-E9-A6HE	2.32055	0	1.14781	6.19031	4.8308	0.703601	0.411755	0.694068	0.132774	1.92257	12.377	10.2124	2.99258	2.03341
TCGA-A1-A0SG	1.18904	0	0.779257	1.22798	0.433328	0.245762	0.431732	3.13647	0.888893	4.88077	14.5539	7.19384	0.0613304	4.70603
TCGA-A2-A259	4.3726	0	0.46317	2.34954	0.840637	0.212472	0.562506	2.13917	0.88376	12.2576	8.51839	2.89047	0.636274	3.56195
TCGA-AN-A04A	0.246575	0	0.955663	3.34143	0.762359	0.764105	0.161329	2.05146	0.184245	3.88375	6.236	3.76864	0.457642	0.478378
TCGA-C8-A134	1.04932	0	0.384015	1.36839	0	0.55456	1.04091	0.954502	0.829977	5.87075	10.4758	10.6514	1.10713	0.00841784
TCGA-A8-A09W	0.0821918	0	0.258192	1.60079	0.0120063	0.104694	0.815105	0.831369	0.100978	5.87772	14.9097	4.65151	2.43848	0
TCGA-BH-A0B0	6.7863	0	1.124	2.18216	0.294882	0.31745	0.138239	1.80061	0.321491	1.97153	10.2983	4.63885	5.19686	0.00465806

## Sheet: Table S6
Table S6. Identification of 8 GT-lncRNAs through multivariate Cox regression analysis.
ID	coef	HR	HR.95L	HR.95H	pvalue
MIR4435-2HG	0.121211	1.12886	1.02655	1.24137	0.0123982
MAPT-AS1	-0.228952	0.795366	0.657994	0.961419	0.0179489
TGFB2-AS1	-0.17321	0.840961	0.733447	0.964235	0.0130722
AL357054.4	-0.28143	0.754704	0.599141	0.950658	0.0168663
AL161719.1	0.129371	1.13811	1.05592	1.2267	0.000717876
OTUD6B-AS1	0.0855936	1.08936	1.02537	1.15735	0.00558642
AC083799.1	-0.0321913	0.968321	0.937879	0.999752	0.0482492
LINC01016	-0.0630608	0.938886	0.860144	1.02484	0.0182415

## Sheet: Table S7
Table S7. Univariable Cox regression analysis
Variables	HR (95%CI)	P-value
Risk score	1.259 (1.176-1.349)	<0.01
Age (>65 vs ≤65)	1.035 (1.021-1.049)	<0.01
Stage (vs stage I)
II	1.577 (0.897-2.773)	0.114
III	3.178 (1.767-5.715)	<0.01
IV	11.943 (5.666-25.174)	<0.01
T status (vs T1)
2	1.418 (0.909-2.212)	0.124
3	1.775 (1.016-3.099)	0.044
4	5.079 (2.633-9.797)	<0.01
N status (vs N0)
1	1.811 (1.217-2.695)	0.003
2	2.639 (1.550-4.492)	<0.01
3	4.165 (2.301-7.539)	<0.01
M status (M1 vs M0)	3.854 (2.308-6.435)	<0.01

## Sheet: Table S8
Table S8. Multivariable Cox regression analysis
Variables	HR (95%CI)	P-value
Risk score	1.177 (1.097-1.263)	<0.01
Age (>65 vs ≤65)	1.034 (1.019-1.049)	<0.01
Stage (vs stage I)
II	1.577 (0.897-2.773)	0.114
III	3.178 (1.767-5.715)	<0.01
IV	11.943 (5.666-25.174)	<0.01
T status (vs T1)
2	1.418 (0.909-2.212)	0.925
3	2.426 (1.326-3.752)	0.119
4	3.431 (1.633-5.064)	0.034
N status (vs N0)
1	1.311 (0.854-2.165)	0.413
2	1.639 (1.030-2.669)	0.843
3	5.315 (1.722-7.037)	0.776
M status (M1 vs M0)	1.229(0.633−2.387)	0.54
